# Supplementary material for: Comparative Taphonomy, Taphofacies, and Bonebeds of the Mio-Pliocene Purisima Formation, Central California: Strong Physical Control on Marine Vertebrate Preservation in Shallow Marine Settings
Source: PLoS One. 2014 Mar 13;9(3):e91419. doi: 10.1371/journal.pone.0091419 (PMC3953411; doi:10.1371/journal.pone.0091419)
Supplement: Table S1 — Table of raw taphonomic data analyzed in this study. (XLS) [file pone.0091419.s001.xls]

## Sheet: Sheet3
Count of Articulation/Association	Articulation/Association
Lithofacies	1	2	3	Grand Total
HCS Sandstone			1	1
Massive Mudrock	3	1	3	7
Massive Pebbly Mudrock			3	3
Massive Pebbly Sandstone	6		5	11
Massive Sandstone	3	1	8	12
Grand Total	12	2	20	34

## Sheet: Sheet4
Count of Taxon
Taxon	Total
Aves	166
Chondrichthyes	160
Indet mammalia	61
Land mammal	1
Mysticeti	109
Odontoceti	326
Osteichthyes	110
Pinnipedia	92
Sirenia	8
Grand Total	1033

## Sheet: Sheet5
Count of Lithofacies
Lithofacies	Total
HCS Sandstone	28
Laminated Diatomite	6
Massive Mudrock	45
Massive Pebbly Mudrock	60
Massive Pebbly Sandstone	810
Massive Sandstone	84
Grand Total	1033

## Sheet: Sheet1
Count of Taxon	Lithofacies
Taxon	HCS Sandstone	Laminated Diatomite	Massive Mudrock	Massive Pebbly Mudrock	Massive Pebbly Sandstone	Massive Sandstone	Grand Total
Aves	3	2		5	142	14	166
Chondrichthyes	1	1	2	9	138	9	160
Indet mammalia				2	55	4	61
Land mammal					1		1
Mysticeti	4		13	7	73	12	109
Odontoceti	11	2	23	9	249	32	326
Osteichthyes	7		2	3	93	5	110
Pinnipedia	2	1	5	24	52	8	92
Sirenia				1	7		8
Grand Total	28	6	45	60	810	84	1033

## Sheet: MAIN
Table S1.
Data matrix for "Comparative taphonomy and taphofacies analysis of marine vertebrate assemblages of the Neogene Purisima Formation, Central California"
Robert W. Boessenecker, Frank A. Perry, and James G. Schmitt
Specimen Abbreviations
RWB - Robert W. Boessenecker field numbers*			*Field numbers indicated for UCMP specimens which had not yet received UCMP specimen numbers at time of manuscript preparation.
FP - Frank Perry field numbers*
SJ - Stan Jarocki field numbers*
UCMP - University of California Museum of Paleontology, Berkeley, California, U.S.A.
SCMNH - Santa Cruz Museum of Natural History, Santa Cruz, California, U.S.A.
Taxon	Element	Specimen/Field #	Locality	Stratum	Lithofacies	Fragmentation	Articulation/Association	Abrasion	Phosphatization	Polish	Other
Aves	ulna	UCMP 137481	Capitola	Upper Shell Bed	HCS Sandstone	no	4	0	2A	0	0
Aves	skull fragment	UCMP 137498	Capitola	Upper Shell Bed	HCS Sandstone	yes	4	0	2A	0	0
Aves	tarsometatarsus	SCMNH 21027	Capitola	Upper Shell Bed	HCS Sandstone	no	4	0	0A	0	0
Aves	humerus	SJ uncat	Westcliff	2m above Bonebed 2	Laminated Diatomite	no	4	0	0A	0	0
Aves	ulna	RWB uncat	Westcliff	2 m above Bonebed 2	Laminated Diatomite	no	4	0	0A	0	0
Aves	coracoid	UCMP 138678	Westcliff	1m above Bonebed 1	Massive Mudrock	no	4	0	0A	0	0
Aves	coracoid, humerus	UCMP 138150	Westcliff	1m above Bonebed 1	Massive Mudrock	no	3	0	0A	0	0
Aves	femur, synsacrum	UCMP 138676	Westcliff	1m above Bonebed 1	Massive Mudrock	no	3	0	0A	0	0
Aves	ulna	UCMP 138149	Westcliff	1m above Bonebed 1	Massive Mudrock	no	4	0	0A	0	0
Aves	tibiotarsus	UCMP 138670	Westcliff	1m above Bonebed 1	Massive Mudrock	no	4	0	0A	0	0
Aves	humerus	UCMP 134151	Westcliff	Bonebed 2	Massive Pebbly Mudrock	no	4	0	0A	0	0
Aves	rostrum	UCMP 168876	Opal Cliffs	Bonebed 4	Massive Pebbly Sandstone	yes	4	0	0B	0	disarticulated skull element
Aves	rostrum	UCMP 168875	Opal Cliffs	Bonebed 4	Massive Pebbly Sandstone	yes	4	0	2B	0	disarticulated skull element
Aves	quadrate	UCMP 168878	Opal Cliffs	Bonebed 4	Massive Pebbly Sandstone	no	4	0	0A	0	disarticulated skull element
Aves	skull fragment	SCMNH 21602	Capitola	Bonebed 6	Massive Pebbly Sandstone	yes	4	0	0A	0	disarticulated skull element
Aves	coracoid	UCMP 134907	Opal Cliffs	Bonebed 4	Massive Pebbly Sandstone	no	4	0	0A	0	0
Aves	phalanx	UCMP 134908	Opal Cliffs	Bonebed 4	Massive Pebbly Sandstone	no	4	0	1A	0	0
Aves	phalanx	UCMP 134909	Opal Cliffs	Bonebed 4	Massive Pebbly Sandstone	no	4	0	0A	0	0
Aves	phalanx	UCMP 134910	Opal Cliffs	Bonebed 4	Massive Pebbly Sandstone	no	4	0	0A	0	0
Aves	phalanx	UCMP 134911	Opal Cliffs	Bonebed 4	Massive Pebbly Sandstone	no	4	0	0A	0	0
Aves	phalanx	UCMP 134912	Opal Cliffs	Bonebed 4	Massive Pebbly Sandstone	no	4	0	0A	0	0
Aves	phalanx	UCMP 134913	Opal Cliffs	Bonebed 4	Massive Pebbly Sandstone	no	4	0	0A	0	0
Aves	femur	UCMP 134914	Opal Cliffs	Bonebed 4	Massive Pebbly Sandstone	no	4	1	0A	0	0
Aves	humerus	UCMP 134915	Opal Cliffs	Bonebed 4	Massive Pebbly Sandstone	yes	4	1	0A	0	0
Aves	ulna	UCMP 134916	Opal Cliffs	Bonebed 4	Massive Pebbly Sandstone	no	4	1	2A	0	0
Aves	coracoid	UCMP 134917	Opal Cliffs	Bonebed 4	Massive Pebbly Sandstone	no	4	0	2A	0	0
Aves	femur	UCMP 134918	Opal Cliffs	Bonebed 4	Massive Pebbly Sandstone	no	4	0	0A	0	0
Aves	tibiotarsus	UCMP 134919	Opal Cliffs	Bonebed 4	Massive Pebbly Sandstone	no	4	1	2A	0	0
Aves	humerus	UCMP 137447	Opal Cliffs	Bonebed 4	Massive Pebbly Sandstone	no	4	0	2A	0	0
Aves	ulna	UCMP 137448	Opal Cliffs	Bonebed 4	Massive Pebbly Sandstone	no	4	0	0A	0	0
Aves	ulna	UCMP 137449	Opal Cliffs	Bonebed 4	Massive Pebbly Sandstone	no	4	0	0A	0	0
Aves	ulna	UCMP 137450	Opal Cliffs	Bonebed 4	Massive Pebbly Sandstone	no	4	0	0A	0	0
Aves	tibiotarsus	UCMP 137453	Opal Cliffs	Bonebed 4	Massive Pebbly Sandstone	no	4	0	2A	0	0
Aves	carpometacarpus	UCMP 137451	Opal Cliffs	Bonebed 4	Massive Pebbly Sandstone	no	4	1	2A	0	0
Aves	coracoid	UCMP 137452	Opal Cliffs	Bonebed 4	Massive Pebbly Sandstone	no	4	1	2A	0	0
Aves	synsacrum	UCMP 137454	Opal Cliffs	Bonebed 4	Massive Pebbly Sandstone	no	4	0	2A	0	0
Aves	tarsometatarsus	UCMP 137455	Opal Cliffs	Bonebed 4	Massive Pebbly Sandstone	no	4	0	0A	0	0
Aves	tibiotarsus	UCMP 137456	Opal Cliffs	Bonebed 4	Massive Pebbly Sandstone	no	4	0	0A	0	0
Aves	phalanx	UCMP 137457	Opal Cliffs	Bonebed 4	Massive Pebbly Sandstone	no	4	1	0A	0	0
Aves	phalanx	UCMP 137504	Opal Cliffs	Bonebed 4	Massive Pebbly Sandstone	no	4	0	0A	0	0
Aves	bone fragment	UCMP 137507	Opal Cliffs	Bonebed 4	Massive Pebbly Sandstone	no	4	0	0A	0	0
Aves	bone fragment	UCMP 137511	Opal Cliffs	Bonebed 4	Massive Pebbly Sandstone	yes	4	1	0A	0	0
Aves	rib	UCMP 137513	Opal Cliffs	Bonebed 4	Massive Pebbly Sandstone	no	4	0	0A	0	0
Aves	vertebra	UCMP 137516	Opal Cliffs	Bonebed 4	Massive Pebbly Sandstone	no	4	0	0A	0	0
Aves	bone fragment	UCMP 137517	Opal Cliffs	Bonebed 4	Massive Pebbly Sandstone	no	4	0	0A	0	0
Aves	vertebra	UCMP 137518	Opal Cliffs	Bonebed 4	Massive Pebbly Sandstone	no	4	1	0A	0	0
Aves	vertebra	UCMP 137520	Opal Cliffs	Bonebed 4	Massive Pebbly Sandstone	no	4	1	0A	0	0
Aves	coracoid	UCMP 137522	Opal Cliffs	Bonebed 4	Massive Pebbly Sandstone	no	4	1	2A	0	0
Aves	tarsometatarsus	UCMP 137523	Opal Cliffs	Bonebed 4	Massive Pebbly Sandstone	yes	4	1	0A	0	0
Aves	tarsometatarsus	UCMP 137524	Opal Cliffs	Bonebed 4	Massive Pebbly Sandstone	no	4	1	0A	0	0
Aves	bone fragment	UCMP 137525	Opal Cliffs	Bonebed 4	Massive Pebbly Sandstone	yes	4	0	0A	0	0
Aves	vertebra	UCMP 137526	Opal Cliffs	Bonebed 4	Massive Pebbly Sandstone	no	4	0	0A	0	0
Aves	carpometacarpus	UCMP 137528	Opal Cliffs	Bonebed 4	Massive Pebbly Sandstone	no	4	0	0A	0	0
Aves	humerus	UCMP 137529	Opal Cliffs	Bonebed 4	Massive Pebbly Sandstone	no	4	2	2A	0	0
Aves	ulna	UCMP 137530	Opal Cliffs	Bonebed 4	Massive Pebbly Sandstone	no	4	1	0A	0	0
Aves	bone fragment	UCMP 137531	Opal Cliffs	Bonebed 4	Massive Pebbly Sandstone	no	4	0	2A	0	0
Aves	coracoid	UCMP 137532	Opal Cliffs	Bonebed 4	Massive Pebbly Sandstone	no	4	1	0A	0	0
Aves	coracoid	UCMP 137533	Opal Cliffs	Bonebed 4	Massive Pebbly Sandstone	no	4	0	2A	0	0
Aves	humerus	UCMP 137534	Opal Cliffs	Bonebed 4	Massive Pebbly Sandstone	no	4	1	0A	0	0
Aves	scapula	UCMP 137535	Opal Cliffs	Bonebed 4	Massive Pebbly Sandstone	yes	4	2	0A	0	0
Aves	ulna	UCMP 137536	Opal Cliffs	Bonebed 4	Massive Pebbly Sandstone	no	4	1	0A	0	0
Aves	phalanx	UCMP 168896	Opal Cliffs	Bonebed 4	Massive Pebbly Sandstone	no	4	0	0A	0	0
Aves	phalanx	UCMP 168897	Opal Cliffs	Bonebed 4	Massive Pebbly Sandstone	no	4	0	0A	0	0
Aves	ulna	UCMP 168901	Opal Cliffs	Bonebed 4	Massive Pebbly Sandstone	no	4	0	0A	0	0
Aves	ulna	UCMP 168903	Opal Cliffs	Bonebed 4	Massive Pebbly Sandstone	no	4	0	0A	0	0
Aves	radius	UCMP 168906	Opal Cliffs	Bonebed 4	Massive Pebbly Sandstone	no	4	0	2A	0	0
Aves	radius	UCMP 168907	Opal Cliffs	Bonebed 4	Massive Pebbly Sandstone	no	4	0	0A	0	0
Aves	carpometacarpus	UCMP 168909	Opal Cliffs	Bonebed 4	Massive Pebbly Sandstone	no	4	0	0A	0	0
Aves	femur	UCMP 168914	Opal Cliffs	Bonebed 4	Massive Pebbly Sandstone	no	4	0	0A	0	0
Aves	femur	UCMP 168915	Opal Cliffs	Bonebed 4	Massive Pebbly Sandstone	no	4	2	0A	0	0
Aves	axis	UCMP 168919	Opal Cliffs	Bonebed 4	Massive Pebbly Sandstone	no	4	0	0A	0	0
Aves	vertebra	UCMP 168924	Opal Cliffs	Bonebed 4	Massive Pebbly Sandstone	no	4	0	0A	0	0
Aves	vertebra	UCMP 168926	Opal Cliffs	Bonebed 4	Massive Pebbly Sandstone	no	4	0	0A	0	0
Aves	bone fragment	UCMP 168935	Opal Cliffs	Bonebed 4	Massive Pebbly Sandstone	no	4	1	0A	0	0
Aves	bone fragment	UCMP 168937	Opal Cliffs	Bonebed 4	Massive Pebbly Sandstone	no	4	0	0A	0	0
Aves	bone fragment	UCMP 168944	Opal Cliffs	Bonebed 4	Massive Pebbly Sandstone	no	4	0	0A	0	0
Aves	vertebra	UCMP 168926	Opal Cliffs	Bonebed 4	Massive Pebbly Sandstone	no	4	0	0A	0	0
Aves	bone fragment	UCMP 168935	Opal Cliffs	Bonebed 4	Massive Pebbly Sandstone	no	4	1	0A	0	0
Aves	bone fragment	UCMP 168937	Opal Cliffs	Bonebed 4	Massive Pebbly Sandstone	no	4	0	0A	0	0
Aves	ulna	UCMP 168944	Opal Cliffs	Bonebed 4	Massive Pebbly Sandstone	no	4	0	0A	0	0
Aves	bone fragment	UCMP 168945	Opal Cliffs	Bonebed 4	Massive Pebbly Sandstone	yes	4	0	0A	0	0
Aves	tarsometatarsus	UCMP 168891	Opal Cliffs	Bonebed 4	Massive Pebbly Sandstone	no	4	0	0A	0	0
Aves	vertebra	UCMP 168920	Opal Cliffs	Bonebed 4	Massive Pebbly Sandstone	no	4	0	0A	0	0
Aves	carpometacarpus	UCMP 168910	Opal Cliffs	Bonebed 4	Massive Pebbly Sandstone	yes	4	1	0A	0	0
Aves	ulna	UCMP 168904	Opal Cliffs	Bonebed 4	Massive Pebbly Sandstone	no	4	0	0A	0	0
Aves	humerus	UCMP 168879	Opal Cliffs	Bonebed 4	Massive Pebbly Sandstone	no	4	0	0A	0	0
Aves	vertebra	UCMP 168928	Opal Cliffs	Bonebed 4	Massive Pebbly Sandstone	no	4	1	0A	0	0
Aves	ulna	UCMP 168902	Opal Cliffs	Bonebed 4	Massive Pebbly Sandstone	no	4	0	0A	0	0
Aves	skull fragment	UCMP 168942	Opal Cliffs	Bonebed 4	Massive Pebbly Sandstone	yes	4	2	0A	0	0
Aves	tibiotarsus	UCMP 168888	Opal Cliffs	Bonebed 4	Massive Pebbly Sandstone	no	4	2	0A	0	0
Aves	scapula	UCMP 168940	Opal Cliffs	Bonebed 4	Massive Pebbly Sandstone	no	4	0	0A	0	0
Aves	coracoid	UCMP 168934	Opal Cliffs	Bonebed 4	Massive Pebbly Sandstone	no	4	0	0A	0	0
Aves	tarsometatarsus	UCMP 168891	Opal Cliffs	Bonebed 4	Massive Pebbly Sandstone	no	4	1	0A	0	0
Aves	tibiotarsus	UCMP 168889	Opal Cliffs	Bonebed 4	Massive Pebbly Sandstone	no	4	0	0A	0	0
Aves	tibiotarsus	UCMP 168887	Opal Cliffs	Bonebed 4	Massive Pebbly Sandstone	no	4	0	0A	0	0
Aves	femur	UCMP 168916	Opal Cliffs	Bonebed 4	Massive Pebbly Sandstone	no	4	1	0A	0	0
Aves	carpometacarpus	UCMP 168913	Opal Cliffs	Bonebed 4	Massive Pebbly Sandstone	no	4	0	0A	0	0
Aves	carpometacarpus	UCMP 168912	Opal Cliffs	Bonebed 4	Massive Pebbly Sandstone	no	4	0	0C	0	0
Aves	carpometacarpus	UCMP 168908	Opal Cliffs	Bonebed 4	Massive Pebbly Sandstone	yes	4	1	0A	0	0
Aves	humerus	UCMP 168941	Opal Cliffs	Bonebed 4	Massive Pebbly Sandstone	yes	4	2	0A	0	0
Aves	humerus	UCMP 168884	Opal Cliffs	Bonebed 4	Massive Pebbly Sandstone	no	4	2	0C	0	0
Aves	scapula	UCMP 168885	Opal Cliffs	Bonebed 4	Massive Pebbly Sandstone	no	4	0	0A	0	0
Aves	humerus	UCMP 168882	Opal Cliffs	Bonebed 4	Massive Pebbly Sandstone	no	4	0	0A	0	0
Aves	humerus	UCMP 168881	Opal Cliffs	Bonebed 4	Massive Pebbly Sandstone	no	4	0	0A	0	0
Aves	vertebra	UCMP 168927	Opal Cliffs	Bonebed 4	Massive Pebbly Sandstone	no	4	0	0A	0	0
Aves	humerus	UCMP 168886	Opal Cliffs	Bonebed 4	Massive Pebbly Sandstone	no	4	1	0A	0	0
Aves	ulna	UCMP 168905	Opal Cliffs	Bonebed 4	Massive Pebbly Sandstone	no	4	0	0A	0	0
Aves	humerus	UCMP 168880	Opal Cliffs	Bonebed 4	Massive Pebbly Sandstone	yes	4	2	2A	0	0
Aves	tarsometatarsus	UCMP 168890	Opal Cliffs	Bonebed 4	Massive Pebbly Sandstone	no	4	0	0C	0	0
Aves	mandible	UCMP 168877	Opal Cliffs	Bonebed 4	Massive Pebbly Sandstone	no	4	0	0A	0	0
Aves	tarsometatarsus	UCMP 168893	Opal Cliffs	Bonebed 4	Massive Pebbly Sandstone	yes	4	2	2A	0	0
Aves	coracoid	UCMP 168936	Opal Cliffs	Bonebed 4	Massive Pebbly Sandstone	no	4	1	0A	0	0
Aves	vertebra	UCMP 168929	Opal Cliffs	Bonebed 4	Massive Pebbly Sandstone	no	4	0	0A	0	0
Aves	vertebra	UCMP 168925	Opal Cliffs	Bonebed 4	Massive Pebbly Sandstone	no	4	2	2A	0	0
Aves	vertebra	UCMP 168938	Opal Cliffs	Bonebed 4	Massive Pebbly Sandstone	yes	4	1	0A	0	0
Aves	sternum	UCMP 168933	Opal Cliffs	Bonebed 4	Massive Pebbly Sandstone	yes	4	1	2A	0	0
Aves	ulna	UCMP 168899	Opal Cliffs	Bonebed 4	Massive Pebbly Sandstone	no	4	0	0A	0	0
Aves	tibiotarsus	UCMP 168894	Opal Cliffs	Bonebed 4	Massive Pebbly Sandstone	no	4	0	2A	0	0
Aves	synsacrum	UCMP 168898	Opal Cliffs	Bonebed 4	Massive Pebbly Sandstone	yes	4	2	0A	0	0
Aves	ulna	UCMP 190028	Opal Cliffs	Bonebed 4	Massive Pebbly Sandstone	no	4	1	0B	0	0
Aves	quadrate	UCMP 190023	Opal Cliffs	Bonebed 4	Massive Pebbly Sandstone	no	4	0	0A	0	0
Aves	humerus	UCMP 99645	Opal Cliffs	Bonebed 4	Massive Pebbly Sandstone	no	4	2	0A	0	0
Aves	skull	UCMP 119463	Opal Cliffs	Bonebed 4	Massive Pebbly Sandstone	no	4	0	0A	0	0
Aves	tarsometatarsus	UCMP 123175	Opal Cliffs	Bonebed 4	Massive Pebbly Sandstone	no	4	0	0A	0	0
Aves	humerus	UCMP 123176	Opal Cliffs	Bonebed 4	Massive Pebbly Sandstone	no	4	0	0A	0	0
Aves	phalanx	UCMP 123177	Opal Cliffs	Bonebed 4	Massive Pebbly Sandstone	no	4	0	0A	0	0
Aves	tarsometatarsus	RWB 5	Opal Cliffs	Bonebed 4	Massive Pebbly Sandstone	yes	4	0	0A	0	0
Aves	ulna	RWB uncat	Opal Cliffs	Bonebed 4	Massive Pebbly Sandstone	no	4	0	0A	0	0
Aves	humerus	RWB uncat	Opal Cliffs	Bonebed 4	Massive Pebbly Sandstone	no	4	1	1A	0	0
Aves	synsacrum	RWB 13	Opal Cliffs	Bonebed 4	Massive Pebbly Sandstone	yes	4	1	1A	0	0
Aves	ulna	UCMP 112036	Capitola	Bonebed 6	Massive Pebbly Sandstone	no	4	0	2A	0	0
Aves	vertebra	RWB 60	Capitola	Bonebed 6	Massive Pebbly Sandstone	yes	4	0	1A	0	0
Aves	coracoid	SCMNH 21631	Opal Cliffs	Bonebed 4	Massive Pebbly Sandstone	no	4	0	0A	0	0
Aves	coracoid	SCMNH 21631	Opal Cliffs	Bonebed 4	Massive Pebbly Sandstone	no	4	0	0A	0	0
Aves	bone fragment	SCMNH 21613	Opal Cliffs	Bonebed 4	Massive Pebbly Sandstone	yes	4	0	1C	0	0
Aves	tibiotarsus	SCMNH 21596	Capitola	Bonebed 6	Massive Pebbly Sandstone	yes	4	1	2A	1	0
Aves	vertebra	SCMNH 21597	Capitola	Bonebed 6	Massive Pebbly Sandstone	yes	4	0	2A	1	0
Aves	humerus	SCMNH 21597	Capitola	Bonebed 6	Massive Pebbly Sandstone	yes	4	1	2C	1	0
Aves	femur	SCMNH 21600	Capitola	Bonebed 6	Massive Pebbly Sandstone	yes	4	2	0A	0	0
Aves	tarsometatarsus	SCMNH 21601	Capitola	Bonebed 6	Massive Pebbly Sandstone	yes	4	2	2C	0	0
Aves	vertebra	SCMNH 21603	Capitola	Bonebed 6	Massive Pebbly Sandstone	yes	4	1	0A	0	0
Aves	synsacrum	SCMNH 21604	Capitola	Bonebed 6	Massive Pebbly Sandstone	yes	4	1	2B	0	0
Aves	humerus	SCMNH 21605	Capitola	Bonebed 6	Massive Pebbly Sandstone	no	4	0	0A	0	0
Aves	tarsometatarsus	SCMNH 21585	Capitola	Bonebed 6	Massive Pebbly Sandstone	no	4	1	2A	1	0
Aves	ulna	SCMNH 21590	Capitola	Bonebed 6	Massive Pebbly Sandstone	no	4	0	2A	0	0
Aves	humerus	SCMNH 21591	Capitola	Bonebed 6	Massive Pebbly Sandstone	no	4	1	1B	1	0
Aves	humerus	SCMNH 21592	Capitola	Bonebed 6	Massive Pebbly Sandstone	yes	4	0	2A	1	0
Aves	ulna	SCMNH 21593	Capitola	Bonebed 6	Massive Pebbly Sandstone	no	4	0	2A	1	0
Aves	carpometacarpus	SCMNH 21594	Capitola	Bonebed 6	Massive Pebbly Sandstone	yes	4	1	2A	1	0
Aves	femur	SCMNH 21595	Capitola	Bonebed 6	Massive Pebbly Sandstone	yes	4	1	2A	1	0
Aves	vertebra	SCMNH 21572	Capitola	Bonebed 6	Massive Pebbly Sandstone	yes	4	2	2C	1	0
Aves	synsacrum	RWB uncat	Capitola	Bonebed 6	Massive Pebbly Sandstone	yes	4	0	2C	1	0
Aves	humerus	UCMP 137441	Opal Cliffs	Bonebed 3	Massive Sandstone	no	4	0	0A	0	0
Aves	humerus	UCMP 137478	Opal Cliffs	Bonebed 3	Massive Sandstone	no	4	0	0A	0	0
Aves	femur	RWB 18	Opal Cliffs	Bonebed 3	Massive Sandstone	no	4	0	0A	0	0
Aves	rostrum	RWB uncat	Opal Cliffs	Bonebed 3	Massive Sandstone	yes	4	0	0A	0	0
Aves	tibiotarsus, ulna	RWB uncat	Westcliff	Above Bonebed 1	Massive Sandstone	no	3	0	0A	0	0
Aves	humerus	SCMNH 21622	Opal Cliffs	Bonebed 3	Massive Sandstone	no	4	0	0A	0	0
Aves	ulna	SCMNH 21264	Opal Cliffs	Bonebed 3	Massive Sandstone	no	4	0	0A	0	0
Aves	humerus	SCMNH 21627	Opal Cliffs	Bonebed 3	Massive Sandstone	no	4	1	1A	0	0
Aves	vertebra	SCMNH 21629	Opal Cliffs	Bonebed 3	Massive Sandstone	no	4	0	0C	0	0
Aves	tarsometatarsus	SCMNH 21615	Opal Cliffs	Bonebed 3	Massive Sandstone	no	4	0	0A	0	0
Aves	carpometacarpus	SCMNH 21619	Opal Cliffs	Bonebed 3	Massive Sandstone	yes	4	0	0A	0	0
Aves	phalanx	SCMNH 21586	Capitola	Upper shell bed	Massive Sandstone	no	4	0	0A	0	0
Aves	femur	SCMNH 21578	Opal Cliffs	Bonebed 3	Massive Sandstone	yes	4	2	0A	0	0
Aves	phalanx	SCMNH 21582	Opal Cliffs	Bonebed 3	Massive Sandstone	no	4	0	0A	0	0
Chondrichthyes	tooth	RWB uncat	Capitola	Upper Shell Bed	HCS Sandstone	no	4	0	0A	0	0
Chondrichthyes	tooth	SJ uncat	Westcliff	2m above Bonebed 2	Laminated Diatomite	no	4	0	0A	0	0
Chondrichthyes	gill raker	RWB uncat	Opal Cliffs	upper shelly unit	Massive Mudrock	no	4	0	0A	0	0
Chondrichthyes	osteoderm	RWB uncat	Opal Cliffs	Upper shelly unit	Massive Mudrock	yes	4	1	0A	1	0
Chondrichthyes	tooth	RWB uncat	Westcliff	Bonebed 2	Massive Pebbly Mudrock	no	4	0	0A	0	root missing
Chondrichthyes	tooth	RWB 15	Westcliff	Bonebed 2	Massive Pebbly Mudrock	no	4	0	0A	0	root missing
Chondrichthyes	tooth	RWB uncat	Westcliff	Bonebed 2	Massive Pebbly Mudrock	no	4	1	2A	0	root loss
Chondrichthyes	tooth	RWB uncat	Westcliff	Bonebed 2	Massive Pebbly Mudrock	yes	4	1	2A	0	0
Chondrichthyes	tooth	RWB uncat	Westcliff	Bonebed 2	Massive Pebbly Mudrock	no	4	0	2A	0	0
Chondrichthyes	tooth	RWB uncat	Westcliff	Bonebed 2	Massive Pebbly Mudrock	no	4	0	2A	0	0
Chondrichthyes	tooth	RWB 137	Westcliff	Bonebed 2	Massive Pebbly Mudrock	no	4	0	0A	0	0
Chondrichthyes	tooth	RWB 33	Westcliff	Bonebed 2	Massive Pebbly Mudrock	no	4	1	2A	1	0
Chondrichthyes	tooth	RWB 20	Westcliff	Bonebed 2	Massive Pebbly Mudrock	no	4	0	0A	0	0
Chondrichthyes	teeth	UCMP 138674	Westcliff	Bonebed 1	Massive Pebbly Sandstone	no	3	0	0A	0	root missing
Chondrichthyes	tooth	UCMP 138675	Westcliff	Bonebed 1	Massive Pebbly Sandstone	no	4	0	0A	0	root missing
Chondrichthyes	tooth	UCMP 138675	Westcliff	Bonebed 1	Massive Pebbly Sandstone	no	4	0	0A	0	root missing
Chondrichthyes	tooth	UCMP 138159	Westcliff	Bonebed 1	Massive Pebbly Sandstone	yes	4	0	0A	0	root missing
Chondrichthyes	tooth	UCMP 138165	Westcliff	Bonebed 1	Massive Pebbly Sandstone	yes	4	0	0A	0	root missing
Chondrichthyes	tooth	RWB 72	Westcliff	Bonebed 1	Massive Pebbly Sandstone	yes	4	0	0A	0	root missing
Chondrichthyes	tooth	RWB 55	Westcliff	Bonebed 1	Massive Pebbly Sandstone	yes	4	0	0A	0	root missing
Chondrichthyes	tooth	RWB 137	Westcliff	Bonebed 1	Massive Pebbly Sandstone	no	4	0	0A	0	root missing
Chondrichthyes	tooth	RWB 137	Westcliff	Bonebed 1	Massive Pebbly Sandstone	no	4	0	0A	0	root missing
Chondrichthyes	tooth	RWB 58	Westcliff	Bonebed 1	Massive Pebbly Sandstone	no	4	0	0A	0	root missing
Chondrichthyes	tooth	RWB 24	Westcliff	Bonebed 1	Massive Pebbly Sandstone	yes	4	0	0A	0	root missing
Chondrichthyes	tooth	RWB 137	Westcliff	Bonebed 1	Massive Pebbly Sandstone	no	4	0	0A	0	root missing
Chondrichthyes	tooth	RWB 137	Westcliff	Bonebed 1	Massive Pebbly Sandstone	yes	4	0	0A	0	root missing
Chondrichthyes	tooth	RWB 137	Westcliff	Bonebed 1	Massive Pebbly Sandstone	yes	4	0	0A	0	root missing
Chondrichthyes	tooth	RWB 137	Westcliff	Bonebed 1	Massive Pebbly Sandstone	no	4	0	0A	0	root missing
Chondrichthyes	tooth	RWB 69	Westcliff	Bonebed 1	Massive Pebbly Sandstone	no	4	0	0A	0	root missing
Chondrichthyes	tooth	RWB 25	Westcliff	Bonebed 1	Massive Pebbly Sandstone	no	4	0	0A	0	root missing
Chondrichthyes	tooth	RWB uncat	Westcliff	Bonebed 1	Massive Pebbly Sandstone	yes	4	0	0A	0	root missing
Chondrichthyes	tooth	RWB uncat	Westcliff	Bonebed 1	Massive Pebbly Sandstone	no	4	0	1A	0	root missing
Chondrichthyes	tooth	RWB 55	Westcliff	Bonebed 1	Massive Pebbly Sandstone	no	4	0	0A	0	root missing
Chondrichthyes	tooth	UCMP 190059	Opal Cliffs	Bonebed 4	Massive Pebbly Sandstone	no	4	0	0A	0	root loss
Chondrichthyes	tooth	UCMP 190001	Opal Cliffs	Bonebed 4	Massive Pebbly Sandstone	yes	4	2	2A	0	root loss
Chondrichthyes	tooth	RWB 2	Opal Cliffs	Bonebed 4	Massive Pebbly Sandstone	no	4	1	1A	0	root loss
Chondrichthyes	tooth	RWB uncat	Opal Cliffs	Bonebed 4	Massive Pebbly Sandstone	no	4	0	1A	0	root loss
Chondrichthyes	tooth	RWB uncat	Opal Cliffs	Bonebed 4	Massive Pebbly Sandstone	yes	4	0	0A	0	root loss
Chondrichthyes	tooth	RWB 2	Opal Cliffs	Bonebed 4	Massive Pebbly Sandstone	yes	4	0	1A	0	root loss
Chondrichthyes	tooth	SCMNH 9932.91	Opal Cliffs	Bonebed 4	Massive Pebbly Sandstone	no	4	0	1A	0	root loss
Chondrichthyes	tooth	SCMNH 21246	Opal Cliffs	Bonebed 4	Massive Pebbly Sandstone	yes	4	1	1A	0	root loss
Chondrichthyes	mandibular cartilage	UCMP 115731	Opal Cliffs	Bonebed 4	Massive Pebbly Sandstone	no	4	1	0A	0	calcified cartilage
Chondrichthyes	tooth	UCMP 138162	Westcliff	Bonebed 1	Massive Pebbly Sandstone	no	4	0	0A	0	0
Chondrichthyes	tooth	UCMP 138158	Westcliff	Bonebed 1	Massive Pebbly Sandstone	no	4	0	0A	0	0
Chondrichthyes	vertebrae	UCMP 138671	Westcliff	Bonebed 1	Massive Pebbly Sandstone	no	1	0	0A	0	0
Chondrichthyes	tooth	RWB 63	Westcliff	Bonebed 1	Massive Pebbly Sandstone	no	4	0	0A	0	0
Chondrichthyes	tooth	RWB 107	Westcliff	Bonebed 1	Massive Pebbly Sandstone	yes	4	0	0A	0	0
Chondrichthyes	tooth	RWB uncat	Westcliff	Bonebed 1	Massive Pebbly Sandstone	yes	4	1	2A	0	0
Chondrichthyes	tooth	RWB uncat	Westcliff	Bonebed 1	Massive Pebbly Sandstone	no	4	0	2A	0	0
Chondrichthyes	tooth	RWB uncat	Westcliff	Bonebed 1	Massive Pebbly Sandstone	no	4	0	2A	0	0
Chondrichthyes	tooth	UCMP 190000	Opal Cliffs	Bonebed 4	Massive Pebbly Sandstone	no	4	0	0A	0	0
Chondrichthyes	tooth	UCMP 190002	Opal Cliffs	Bonebed 4	Massive Pebbly Sandstone	yes	4	2	2A	0	0
Chondrichthyes	tooth	UCMP 190011	Opal Cliffs	Bonebed 4	Massive Pebbly Sandstone	no	4	0	0A	0	0
Chondrichthyes	tooth	UCMP 190012	Opal Cliffs	Bonebed 4	Massive Pebbly Sandstone	no	4	0	0A	0	0
Chondrichthyes	cartilage	FP 215	Capitola	Bonebed 6	Massive Pebbly Sandstone	no	4	1	2A	0	0
Chondrichthyes	vertebra	FP 291	Capitola	Bonebed 6	Massive Pebbly Sandstone	no	4	0	0A	0	0
Chondrichthyes	osteoderm	FP 281	Capitola	Bonebed 6	Massive Pebbly Sandstone	no	4	0	2A	0	0
Chondrichthyes	tooth	FP 646	Capitola	Bonebed 6	Massive Pebbly Sandstone	no	4	2	2A	0	0
Chondrichthyes	tooth	FP 209	Capitola	Bonebed 6	Massive Pebbly Sandstone	no	4	1	2A	0	0
Chondrichthyes	cartilage	FP 733	Capitola	Bonebed 6	Massive Pebbly Sandstone	yes	4	2	2A	0	0
Chondrichthyes	cartilage	FP 648	Capitola	Bonebed 6	Massive Pebbly Sandstone	yes	4	0	0A	0	0
Chondrichthyes	cartilage	FP 309	Capitola	Bonebed 6	Massive Pebbly Sandstone	no	4	0	0A	0	0
Chondrichthyes	cartilage	FP 689	Capitola	Bonebed 6	Massive Pebbly Sandstone	yes	4	1	2A	0	0
Chondrichthyes	tooth	FP 427	Capitola	Bonebed 6	Massive Pebbly Sandstone	no	4	0	2A	0	0
Chondrichthyes	tooth	FP 164	Capitola	Bonebed 6	Massive Pebbly Sandstone	yes	4	1	2A	0	0
Chondrichthyes	cartilage	RWB 100	Capitola	Bonebed 6	Massive Pebbly Sandstone	yes	4	1	1A	0	0
Chondrichthyes	tooth	RWB 76	Opal Cliffs	Bonebed 4	Massive Pebbly Sandstone	no	4	0	0A	0	0
Chondrichthyes	vertebra	RWB uncat	Opal Cliffs	Bonebed 4	Massive Pebbly Sandstone	yes	4	2	2A	0	0
Chondrichthyes	tooth	RWB 46	Opal Cliffs	Bonebed 4	Massive Pebbly Sandstone	no	4	1	1A	0	0
Chondrichthyes	tooth	RWB 51	Opal Cliffs	Bonebed 4	Massive Pebbly Sandstone	no	4	0	0A	0	0
Chondrichthyes	tooth	RWB 3	Opal Cliffs	Bonebed 4	Massive Pebbly Sandstone	no	4	0	0A	0	0
Chondrichthyes	tooth	RWB 39	Opal Cliffs	Bonebed 4	Massive Pebbly Sandstone	yes	4	1	0A	0	0
Chondrichthyes	tooth	RWB uncat	Opal Cliffs	Bonebed 4	Massive Pebbly Sandstone	no	4	1	1A	0	0
Chondrichthyes	tooth	RWB uncat	Opal Cliffs	Bonebed 4	Massive Pebbly Sandstone	yes	4	0	0A	0	0
Chondrichthyes	tooth	RWB uncat	Opal Cliffs	Bonebed 4	Massive Pebbly Sandstone	yes	4	0	1A	0	0
Chondrichthyes	tooth	RWB 2	Opal Cliffs	Bonebed 4	Massive Pebbly Sandstone	yes	4	1	1A	0	0
Chondrichthyes	tooth	RWB 2	Opal Cliffs	Bonebed 4	Massive Pebbly Sandstone	no	4	0	1A	0	0
Chondrichthyes	vertebra	RWB 51	Opal Cliffs	Bonebed 4	Massive Pebbly Sandstone	yes	4	2	1C	1	0
Chondrichthyes	gill raker	RWB uncat	Opal Cliffs	Bonebed 4	Massive Pebbly Sandstone	yes	4	0	0A	0	0
Chondrichthyes	vertebra	RWB 87	Capitola	Bonebed 5	Massive Pebbly Sandstone	no	4	2	0A	0	0
Chondrichthyes	cartilage	RWB 92	Capitola	Bonebed 6	Massive Pebbly Sandstone	yes	4	1	2C	1	0
Chondrichthyes	cartilage	RWB 96	Capitola	Bonebed 6	Massive Pebbly Sandstone	yes	4	0	2A	0	0
Chondrichthyes	tooth	RWB uncat	Capitola	Bonebed 5	Massive Pebbly Sandstone	yes	4	2	2A	1	0
Chondrichthyes	tooth	RWB uncat	Capitola	Bonebed 5	Massive Pebbly Sandstone	yes	4	1	2A	1	0
Chondrichthyes	tooth	RWB uncat	Capitola	Bonebed 5	Massive Pebbly Sandstone	yes	4	1	2A	1	0
Chondrichthyes	tooth	RWB uncat	Capitola	Bonebed 5	Massive Pebbly Sandstone	no	4	1	2A	1	0
Chondrichthyes	tooth	RWB uncat	Capitola	Bonebed 5	Massive Pebbly Sandstone	no	4	2	2A	0	0
Chondrichthyes	tooth	RWB uncat	Capitola	Bonebed 5	Massive Pebbly Sandstone	no	4	1	2A	1	0
Chondrichthyes	tooth	RWB uncat	Capitola	Bonebed 5	Massive Pebbly Sandstone	no	4	0	2A	1	0
Chondrichthyes	tooth	RWB 43	Capitola	Bonebed 5	Massive Pebbly Sandstone	no	4	1	2A	1	0
Chondrichthyes	tooth	RWB 7	Capitola	Bonebed 6	Massive Pebbly Sandstone	no	4	0	1A	0	0
Chondrichthyes	tooth	RWB 53	Capitola	Bonebed 6	Massive Pebbly Sandstone	no	4	0	2A	0	0
Chondrichthyes	gill raker	RWB 132	Capitola	Bonebed 5	Massive Pebbly Sandstone	yes	4	0	2A	1	0
Chondrichthyes	tooth	RWB uncat	Capitola	Bonebed 6	Massive Pebbly Sandstone	no	4	1	1A	1	0
Chondrichthyes	tooth	RWB uncat	Capitola	Bonebed 6	Massive Pebbly Sandstone	no	4	0	1A	0	0
Chondrichthyes	tooth	RWB uncat	Capitola	Bonebed 6	Massive Pebbly Sandstone	no	4	0	2A	1	0
Chondrichthyes	tooth	RWB 96	Capitola	Bonebed 6	Massive Pebbly Sandstone	yes	4	0	2A	0	0
Chondrichthyes	tooth	RWB 82	Capitola	Bonebed 6	Massive Pebbly Sandstone	yes	4	1	2A	1	0
Chondrichthyes	tooth	RWB 96	Capitola	Bonebed 6	Massive Pebbly Sandstone	yes	4	0	0A	0	0
Chondrichthyes	gill raker	RWB 6	Capitola	Bonebed 6	Massive Pebbly Sandstone	yes	4	0	2A	0	0
Chondrichthyes	tooth	RWB 10	Capitola	Bonebed 6	Massive Pebbly Sandstone	no	4	1	1A	0	0
Chondrichthyes	tooth	RWB 53	Capitola	Bonebed 6	Massive Pebbly Sandstone	no	4	0	2A	0	0
Chondrichthyes	tooth	RWB uncat	Capitola	Bonebed 6	Massive Pebbly Sandstone	yes	4	0	2A	1	0
Chondrichthyes	tooth	RWB 133	Capitola	Bonebed 6	Massive Pebbly Sandstone	yes	4	0	1A	0	0
Chondrichthyes	stinger	RWB uncat	Capitola	Bonebed 6	Massive Pebbly Sandstone	yes	4	0	2A	1	0
Chondrichthyes	vertebra	RWB uncat	Capitola	Bonebed 6	Massive Pebbly Sandstone	yes	4	2	2A	1	0
Chondrichthyes	osteoderm	RWB 82	Capitola	Bonebed 6	Massive Pebbly Sandstone	yes	4	1	2A	1	0
Chondrichthyes	osteoderm	RWB 133	Capitola	Bonebed 6	Massive Pebbly Sandstone	yes	4	1	2A	1	0
Chondrichthyes	osteoderm	RWB 133	Capitola	Bonebed 6	Massive Pebbly Sandstone	yes	4	0	2A	1	0
Chondrichthyes	vertebra	RWB uncat	Capitola	Bonebed 6	Massive Pebbly Sandstone	no	4	1	2A	1	0
Chondrichthyes	vertebra	RWB uncat	Capitola	Bonebed 6	Massive Pebbly Sandstone	no	4	1	2A	1	0
Chondrichthyes	tooth	SCMNH 21249	Opal Cliffs	Bonebed 4	Massive Pebbly Sandstone	no	4	0	0A	0	0
Chondrichthyes	tooth	SCMNH 21250	Opal Cliffs	Bonebed 4	Massive Pebbly Sandstone	no	4	0	0A	0	0
Chondrichthyes	tooth	SCMNH 21251	Opal Cliffs	Bonebed 4	Massive Pebbly Sandstone	yes	4	0	2A	1	0
Chondrichthyes	tooth	SCMNH 21251	Opal Cliffs	Bonebed 4	Massive Pebbly Sandstone	no	4	0	2A	1	0
Chondrichthyes	tooth	SCMNH 21251	Opal Cliffs	Bonebed 4	Massive Pebbly Sandstone	no	4	0	2A	1	0
Chondrichthyes	tooth	SCMNH 21251	Opal Cliffs	Bonebed 4	Massive Pebbly Sandstone	no	4	0	2A	1	0
Chondrichthyes	tooth	SCMNH 21251	Opal Cliffs	Bonebed 4	Massive Pebbly Sandstone	no	4	0	2A	1	0
Chondrichthyes	tooth	SCMNH 21257	Opal Cliffs	Bonebed 4	Massive Pebbly Sandstone	yes	4	1	1C	0	0
Chondrichthyes	tooth	SCMNH 9926.2	Capitola	Bonebed 6	Massive Pebbly Sandstone	no	4	0	1A	0	0
Chondrichthyes	tooth	SCMNH 9932.93	Capitola	Bonebed 6	Massive Pebbly Sandstone	no	4	0	1A	0	0
Chondrichthyes	tooth	SCMNH 09932.90	Capitola	Bonebed 6	Massive Pebbly Sandstone	no	4	1	1A	0	0
Chondrichthyes	tooth	SCMNH 9932.8	Capitola	Bonebed 5	Massive Pebbly Sandstone	no	4	0	2A	1	0
Chondrichthyes	tooth	SCMNH 9932.5	Capitola	Bonebed 6	Massive Pebbly Sandstone	no	4	0	0A	1	0
Chondrichthyes	tooth	SCMNH 9932.4	Capitola	Bonebed 6	Massive Pebbly Sandstone	no	4	0	1A	1	0
Chondrichthyes	tooth	SCMNH 9932.3	Capitola	Bonebed 6	Massive Pebbly Sandstone	no	4	0	2A	0	0
Chondrichthyes	tooth	SCMNH 9932.7	Opal Cliffs	Bonebed 4	Massive Pebbly Sandstone	no	4	0	1A	0	0
Chondrichthyes	tooth	SCMNH 9932.2	Opal Cliffs	Bonebed 4	Massive Pebbly Sandstone	no	4	0	1A	1	0
Chondrichthyes	tooth	SCMNH 9932.1	Opal Cliffs	Bonebed 4	Massive Pebbly Sandstone	no	4	1	1A	0	0
Chondrichthyes	tooth	SCMNH 9927.20	Opal Cliffs	Bonebed 4	Massive Pebbly Sandstone	no	4	0	0A	0	0
Chondrichthyes	tooth	SCMNH 9927.01	Opal Cliffs	Bonebed 4	Massive Pebbly Sandstone	no	4	0	1A	0	0
Chondrichthyes	tooth	SCMNH 21240	Opal Cliffs	Bonebed 4	Massive Pebbly Sandstone	no	4	0	1A	0	0
Chondrichthyes	tooth	SCMNH 21243	Opal Cliffs	Bonebed 4	Massive Pebbly Sandstone	no	4	0	0A	0	0
Chondrichthyes	tooth	SCMNH 21244	Opal Cliffs	Bonebed 4	Massive Pebbly Sandstone	no	4	0	2A	0	0
Chondrichthyes	tooth	SCMNH 21245	Opal Cliffs	Bonebed 4	Massive Pebbly Sandstone	no	4	1	0A	0	0
Chondrichthyes	tooth	SCMNH 21247	Opal Cliffs	Bonebed 4	Massive Pebbly Sandstone	no	4	0	1A	0	0
Chondrichthyes	tooth	SCMNH 21252	Opal Cliffs	Bonebed 4	Massive Pebbly Sandstone	yes	4	0	1A	1	0
Chondrichthyes	tooth	SCMNH 21248	Opal Cliffs	Bonebed 4	Massive Pebbly Sandstone	no	4	1	0A	0	0
Chondrichthyes	tooth	SCMNH 21237	Opal Cliffs	Bonebed 4	Massive Pebbly Sandstone	no	4	0	0A	0	0
Chondrichthyes	tooth	SCMNH 21575	Capitola	Bonebed 6	Massive Pebbly Sandstone	yes	4	0	2A	0	0
Chondrichthyes	tooth	SCMNH 21579	Capitola	Bonebed 6	Massive Pebbly Sandstone	no	4	0	2A	1	0
Chondrichthyes	tooth	SCMNH 21580	Capitola	Bonebed 6	Massive Pebbly Sandstone	no	4	0	0A	0	0
Chondrichthyes	tooth	RWB 120	Opal Cliffs	Bonebed 4	Massive Pebbly Sandstone	no	4	1	2A	0	0
Chondrichthyes	calcified cartilage	RWB 123	Capitola	Bonebed 6	Massive Pebbly Sandstone	yes	4	1	1A	0	0
Chondrichthyes	gill raker	RWB 124	Capitola	Bonebed 6	Massive Pebbly Sandstone	yes	4	0	2A	0	0
Chondrichthyes	tooth	RWB uncat	Capitola	Bonebed 6	Massive Pebbly Sandstone	no	4	1	2A	1	0
Chondrichthyes	tooth	RWB uncat	Opal Cliffs	Bonebed 4	Massive Pebbly Sandstone	no	4	1	1A	0	0
Chondrichthyes	tooth	RWB uncat	Capitola	Bonebed 6	Massive Pebbly Sandstone	no	4	0	1A	1	0
Chondrichthyes	tooth	RWB uncat	Capitola	Bonebed 5	Massive Pebbly Sandstone	no	4	1	1A	1	0
Chondrichthyes	tooth	RWB uncat	Capitola	Bonebed 6	Massive Pebbly Sandstone	yes	4	1	2A	1	0
Chondrichthyes	calcified cartilage	RWB uncat	Capitola	Bonebed 6	Massive Pebbly Sandstone	yes	4	1	2A	1	0
Chondrichthyes	tooth	RWB 27	Opal Cliffs	Bonebed 3	Massive Sandstone	no	4	0	0A	0	0
Chondrichthyes	gill raker	RWB uncat	Opal Cliffs	Bonebed 3	Massive Sandstone	no	4	0	0A	0	0
Chondrichthyes	tooth	RWB 117	Capitola	Clinocardium bed	Massive Sandstone	no	4	0	0A	0	0
Chondrichthyes	tooth	SCMNH 21238	Opal Cliffs	Bonebed 3	Massive Sandstone	no	4	0	0A	0	0
Chondrichthyes	tooth	SCMNH 21241	Opal Cliffs	Bonebed 3	Massive Sandstone	yes	4	0	0A	0	0
Chondrichthyes	tooth	SCMNH 21242	Opal Cliffs	Bonebed 3	Massive Sandstone	yes	4	1	0A	0	0
Chondrichthyes	tooth	SCMNH 21620	Opal Cliffs	Bonebed 3	Massive Sandstone	no	4	0	0A	0	0
Chondrichthyes	tooth	SCMNH 21588	Capitola	Upper shell bed	Massive Sandstone	no	4	0	1A	0	0
Chondrichthyes	gill raker	RWB uncat	Capitola	Upper shell bed	Massive Sandstone	yes	4	0	0A	0	0
Indet mammalia	bone fragment	RWB uncat	Westcliff	Bonebed 2	Massive Pebbly Mudrock	yes	4	1	0A	0	0
Indet mammalia	bone fragment	RWB uncat	Westcliff	Bonebed 2	Massive Pebbly Mudrock	yes	4	2	1B	1	0
Indet mammalia	bone fragment	RWB uncat	Capitola	Bonebed 5	Massive Pebbly Sandstone	yes	4	2	2A	1	surface cracking
Indet mammalia	bone fragment	RWB uncat	Capitola	Bonebed 5	Massive Pebbly Sandstone	yes	4	2	2A	1	disarticulated skull element
Indet mammalia	bone fragment	UCMP 138667	Westcliff	Bonebed 1	Massive Pebbly Sandstone	yes	4	2	0A	0	0
Indet mammalia	bone fragment	UCMP 138667	Westcliff	Bonebed 1	Massive Pebbly Sandstone	yes	4	2	0A	0	0
Indet mammalia	bone fragment	UCMP 138667	Westcliff	Bonebed 1	Massive Pebbly Sandstone	yes	4	1	0A	0	0
Indet mammalia	bone fragment	UCMP 138667	Westcliff	Bonebed 1	Massive Pebbly Sandstone	yes	4	2	0A	0	0
Indet mammalia	bone fragment	UCMP 138667	Westcliff	Bonebed 1	Massive Pebbly Sandstone	no	4	2	0A	0	0
Indet mammalia	bone fragment	UCMP 138667	Westcliff	Bonebed 1	Massive Pebbly Sandstone	yes	4	0	0A	0	0
Indet mammalia	bone fragment	UCMP 138667	Westcliff	Bonebed 1	Massive Pebbly Sandstone	yes	4	2	0A	0	0
Indet mammalia	bone fragment	UCMP 138667	Westcliff	Bonebed 1	Massive Pebbly Sandstone	yes	4	1	0A	0	0
Indet mammalia	bone fragment	UCMP 138667	Westcliff	Bonebed 1	Massive Pebbly Sandstone	yes	4	2	0A	0	0
Indet mammalia	bone fragment	UCMP 138667	Westcliff	Bonebed 1	Massive Pebbly Sandstone	yes	4	2	0A	0	0
Indet mammalia	bone fragment	UCMP 138667	Westcliff	Bonebed 1	Massive Pebbly Sandstone	yes	4	2	0A	0	0
Indet mammalia	bone fragment	RWB 136	Westcliff	Bonebed 1	Massive Pebbly Sandstone	yes	4	1	0A	0	0
Indet mammalia	bone fragment	RWB 61	Westcliff	Bonebed 1	Massive Pebbly Sandstone	no	4	0	0A	0	0
Indet mammalia	bone fragment	RWB 81	Westcliff	Bonebed 1	Massive Pebbly Sandstone	yes	4	0	1A	0	0
Indet mammalia	bone	FP 292	Capitola	Bonebed 6	Massive Pebbly Sandstone	yes	4	2	0A	0	0
Indet mammalia	bone fragment	RWB 100	Capitola	Bonebed 6	Massive Pebbly Sandstone	yes	4	2	2A	0	0
Indet mammalia	bone fragment	RWB 100	Capitola	Bonebed 6	Massive Pebbly Sandstone	yes	4	1	2A	0	0
Indet mammalia	bone fragment	FP 753	Opal Cliffs	Bonebed 4	Massive Pebbly Sandstone	yes	4	2	0A	0	0
Indet mammalia	bone fragment	UCMP 190041	Opal Cliffs	Bonebed 4	Massive Pebbly Sandstone	no	4	1	0A	0	0
Indet mammalia	bone fragment	UCMP 82460	Opal Cliffs	Bonebed 4	Massive Pebbly Sandstone	no	4	1	0A	0	0
Indet mammalia	bone fragment	UCMP 190029	Opal Cliffs	Bonebed 4	Massive Pebbly Sandstone	no	4	2	0B	0	0
Indet mammalia	rib	RWB uncat	Opal Cliffs	Bonebed 4	Massive Pebbly Sandstone	yes	4	1	1B	0	0
Indet mammalia	skull fragment	RWB uncat	Opal Cliffs	Bonebed 4	Massive Pebbly Sandstone	yes	4	1	1B	0	0
Indet mammalia	bone fragment	RWB 131	Opal Cliffs	Bonebed 4	Massive Pebbly Sandstone	yes	4	1	1A	0	0
Indet mammalia	bone fragment	RWB 43	Capitola	Bonebed 5	Massive Pebbly Sandstone	yes	4	2	2A	1	0
Indet mammalia	bone fragment	RWB 96	Capitola	Bonebed 5	Massive Pebbly Sandstone	yes	4	2	2A	1	0
Indet mammalia	bone fragment	RWB 96	Capitola	Bonebed 6	Massive Pebbly Sandstone	yes	4	2	2A	1	0
Indet mammalia	bone fragment	RWB 96	Capitola	Bonebed 6	Massive Pebbly Sandstone	yes	4	2	1A	1	0
Indet mammalia	bone fragment	RWB 65	Capitola	Bonebed 6	Massive Pebbly Sandstone	yes	4	2	2B	1	0
Indet mammalia	bone fragment	RWB 65	Capitola	Bonebed 6	Massive Pebbly Sandstone	yes	4	1	1A	1	0
Indet mammalia	bone fragment	RWB uncat	Capitola	Bonebed 6	Massive Pebbly Sandstone	no	4	1	2A	0	0
Indet mammalia	bone fragment	RWB uncat	Capitola	Bonebed 6	Massive Pebbly Sandstone	yes	4	1	2C	0	0
Indet mammalia	rib	SCMNH 21608	Opal Cliffs	Bonebed 4	Massive Pebbly Sandstone	no	4	0	1A	0	0
Indet mammalia	bone fragment	RWB 119	Capitola	Bonebed 6	Massive Pebbly Sandstone	yes	4	2	2A	1	0
Indet mammalia	bone fragment	RWB 119	Capitola	Bonebed 6	Massive Pebbly Sandstone	yes	4	2	2A	1	0
Indet mammalia	bone fragment	RWB 119	Capitola	Bonebed 6	Massive Pebbly Sandstone	yes	4	2	2A	0	0
Indet mammalia	bone fragment	RWB 119	Capitola	Bonebed 6	Massive Pebbly Sandstone	yes	4	2	2A	0	0
Indet mammalia	bone fragment	RWB 116	Capitola	Bonebed 6	Massive Pebbly Sandstone	yes	4	1	2A	1	0
Indet mammalia	bone fragment	RWB 116	Capitola	Bonebed 6	Massive Pebbly Sandstone	yes	4	1	2A	1	0
Indet mammalia	bone fragment	RWB 116	Capitola	Bonebed 6	Massive Pebbly Sandstone	yes	4	1	2A	1	0
Indet mammalia	bone fragment	RWB 116	Capitola	Bonebed 6	Massive Pebbly Sandstone	yes	4	1	2A	1	0
Indet mammalia	bone fragment	RWB 116	Capitola	Bonebed 6	Massive Pebbly Sandstone	yes	4	1	2A	0	0
Indet mammalia	bone fragment	RWB 116	Capitola	Bonebed 6	Massive Pebbly Sandstone	yes	4	2	2A	0	0
Indet mammalia	bone fragment	RWB 124	Capitola	Bonebed 6	Massive Pebbly Sandstone	yes	4	2	1A	0	0
Indet mammalia	bone fragment	RWB uncat	Capitola	Bonebed 5	Massive Pebbly Sandstone	yes	4	2	2A	1	0
Indet mammalia	bone fragment	RWB uncat	Capitola	Bonebed 5	Massive Pebbly Sandstone	yes	4	2	2A	1	0
Indet mammalia	bone fragment	RWB uncat	Capitola	Bonebed 6	Massive Pebbly Sandstone	yes	4	2	2A	1	0
Indet mammalia	bone fragment	RWB uncat	Capitola	Bonebed 6	Massive Pebbly Sandstone	yes	4	1	2A	1	0
Indet mammalia	bone fragment	RWB uncat	Capitola	Bonebed 6	Massive Pebbly Sandstone	yes	4	2	2A	1	0
Indet mammalia	bone fragment	RWB uncat	Capitola	Bonebed 6	Massive Pebbly Sandstone	yes	4	2	2A	1	0
Indet mammalia	bone fragment	RWB uncat	Capitola	Bonebed 5	Massive Pebbly Sandstone	yes	4	2	2A	1	0
Indet mammalia	bone fragment	RWB uncat	Capitola	Bonebed 6	Massive Pebbly Sandstone	yes	4	1	2A	1	0
Indet mammalia	bone fragment	RWB uncat	Capitola	Bonebed 6	Massive Pebbly Sandstone	no	4	1	1A	0	0
Indet mammalia	associated bones	RWB uncat	Capitola	Upper shell bed	Massive Sandstone	no	3	1	2C	1	articulated/associated bones in nodule
Indet mammalia	bone fragment	UCMP 190089	Opal Cliffs	Bonebed 3	Massive Sandstone	yes	4	2	0A	0	0
Indet mammalia	bone fragment	RWB 77	Opal Cliffs	upper shell unit	Massive Sandstone	yes	4	1	0A	0	0
Indet mammalia	bone fragment	RWB uncat	Capitola	Upper shell bed	Massive Sandstone	no	4	1	1A	0	0
Land mammal	tooth	UCMP uncat	Capitola	Bonebed 6	Massive Pebbly Sandstone	yes	4	2	2A	1	0
Mysticeti	ulna	FP 634	Capitola	Lower Shell Bed	HCS Sandstone	no	4	1	0A	0	0
Mysticeti	rib	FP 234	Capitola	Upper Shell Bed	HCS Sandstone	yes	4	2	0A	0	0
Mysticeti	phalanx	RWB 91	Capitola	Upper Shell Bed	HCS Sandstone	no	4	0	0A	0	0
Mysticeti	carpal/tarsal	RWB uncat	Capitola	Upper Shell Bed	HCS Sandstone	no	4	0	1A	0	0
Mysticeti	tympanic	FP 302	Opal Cliffs	upper shelly unit	Massive Mudrock	no	4	0	0A	0	disarticulated skull element
Mysticeti	humerus, radius, ulna	FP 107	Opal Cliffs	below Bonebed 4	Massive Mudrock	no	3	0	0A	0	articulated forelimb
Mysticeti	atlas	FP 105	Opal Cliffs	below Bonebed 4	Massive Mudrock	no	4	0	0A	0	0
Mysticeti	rib	FP 214	Opal Cliffs	below Bonebed 4	Massive Mudrock	no	4	2	0A	0	0
Mysticeti	vertebra	SCMNH 21216	Opal Cliffs	Above Bonebed 4	Massive Mudrock	no	4	1	0A	0	0
Mysticeti	vertebra	SCMNH 21288	Opal Cliffs	Above Bonebed 4	Massive Mudrock	no	4	1	0A	0	0
Mysticeti	dentary	SCMNH 21294	Opal Cliffs	Above Bonebed 4	Massive Mudrock	no	4	0	0A	0	0
Mysticeti	skull	RWB uncat	Opal Cliffs	1 m below Bonebed 4	Massive Mudrock	no	4	0	0B	0	0
Mysticeti	skull	PRC uncat	Opal Cliffs	3 m below Bonebed 4	Massive Mudrock	no	4	0	0A	0	0
Mysticeti	dentary	FP uncat	Opal Cliffs	2 m below Bonebed 4	Massive Mudrock	no	4	0	0A	0	0
Mysticeti	vertebra	RWB uncat	Capitola	Upper shell bed	Massive Mudrock	no	4	1	0A	0	0
Mysticeti	carpal/tarsal	RWB uncat	Capitola	Upper Shell Bed	Massive Mudrock	no	4	0	0A	0	0
Mysticeti	carpal/tarsal	RWB uncat	Capitola	Upper Shell Bed	Massive Mudrock	no	4	0	0A	0	0
Mysticeti	bone fragment	RWB uncat	Westcliff	Bonebed 2	Massive Pebbly Mudrock	yes	4	2	2A	1	circular bioerosion pits
Mysticeti	rib	RWB 104	Westcliff	Bonebed 2	Massive Pebbly Mudrock	yes	4	2	0A	0	0
Mysticeti	rib	RWB 104	Westcliff	Bonebed 2	Massive Pebbly Mudrock	yes	4	2	0A	1	0
Mysticeti	bone fragment	RWB 104	Westcliff	Bonebed 2	Massive Pebbly Mudrock	yes	4	2	2A	1	0
Mysticeti	rib	RWB 54	Westcliff	Bonebed 2	Massive Pebbly Mudrock	yes	4	1	0A	0	0
Mysticeti	bone fragment	RWB uncat	Westcliff	Bonebed 2	Massive Pebbly Mudrock	yes	4	2	2A	1	0
Mysticeti	bone fragment	RWB uncat	Westcliff	Bonebed 2	Massive Pebbly Mudrock	yes	4	2	2B	1	0
Mysticeti	dentary	RWB uncat	Opal Cliffs	Bonebed 4	Massive Pebbly Sandstone	yes	4	1	1A	0	shark tooth bite marks
Mysticeti	periotic	UCMP 138668	Westcliff	Bonebed 1	Massive Pebbly Sandstone	yes	4	1	0A	0	disarticulated skull element
Mysticeti	tympanic	UCMP 138170	Westcliff	Bonebed 1	Massive Pebbly Sandstone	no	4	0	0A	0	disarticulated skull element
Mysticeti	tympanic	FP 268	Westcliff	Bonebed 1	Massive Pebbly Sandstone	no	4	0	0A	0	disarticulated skull element
Mysticeti	periotic	RWB 26	Westcliff	Bonebed 1	Massive Pebbly Sandstone	yes	4	2	0A	0	disarticulated skull element
Mysticeti	parietal	UCMP 190080	Opal Cliffs	Bonebed 4	Massive Pebbly Sandstone	yes	4	2	0A	0	disarticulated skull element
Mysticeti	premaxilla	UCMP 99655	Opal Cliffs	Bonebed 4	Massive Pebbly Sandstone	no	4	2	0A	0	disarticulated skull element
Mysticeti	premaxilla	UCMP 167804	Opal Cliffs	Bonebed 4	Massive Pebbly Sandstone	no	4	0	0A	0	disarticulated skull element
Mysticeti	premaxilla	UCMP 190083	Opal Cliffs	Bonebed 4	Massive Pebbly Sandstone	yes	4	2	0A	0	disarticulated skull element
Mysticeti	tympanic	FP 251	Opal Cliffs	Bonebed 4	Massive Pebbly Sandstone	yes	4	2	0A	0	disarticulated skull element
Mysticeti	tympanic	UCMP 167802	Opal Cliffs	Bonebed 4	Massive Pebbly Sandstone	yes	4	1	2A	0	disarticulated skull element
Mysticeti	tympanic	UCMP 167800	Opal Cliffs	Bonebed 4	Massive Pebbly Sandstone	no	4	0	0A	0	disarticulated skull element
Mysticeti	tympanic	RWB 130	Westcliff	Bonebed 1	Massive Pebbly Sandstone	yes	4	2	2A	1	disarticulated skull element
Mysticeti	tympanic	RWB 54	Westcliff	Bonebed 1	Massive Pebbly Sandstone	yes	4	1	0A	0	disarticulated skull element
Mysticeti	maxilla	RWB 96	Capitola	Bonebed 6	Massive Pebbly Sandstone	yes	4	2	2B	1	disarticulated skull element
Mysticeti	periotic	SCMNH 9976.29	Opal Cliffs	Bonebed 4	Massive Pebbly Sandstone	no	4	0	0A	0	disarticulated skull element
Mysticeti	tympanic	SCMNH 21230	Opal Cliffs	Bonebed 4	Massive Pebbly Sandstone	yes	4	1	1B	1	disarticulated skull element
Mysticeti	periotic	SCMNH 21229	Opal Cliffs	Bonebed 4	Massive Pebbly Sandstone	no	4	2	1A	1	disarticulated skull element
Mysticeti	skull fragment	RWB 35	Westcliff	Bonebed 1	Massive Pebbly Sandstone	yes	4	0	0A	0	disarticulated skull element
Mysticeti	vertebra	UCMP 138669	Westcliff	Bonebed 1	Massive Pebbly Sandstone	yes	4	2	0A	0	0
Mysticeti	periotic	RWB 106	Westcliff	Bonebed 1	Massive Pebbly Sandstone	yes	4	2	2A	1	0
Mysticeti	atlas	RWB 61	Westcliff	Bonebed 1	Massive Pebbly Sandstone	yes	4	2	0A	0	0
Mysticeti	bone fragment	RWB 130	Westcliff	Bonebed 1	Massive Pebbly Sandstone	yes	4	2	0A	0	0
Mysticeti	axis	UCMP 86440	Opal Cliffs	Bonebed 4	Massive Pebbly Sandstone	no	4	1	0A	0	0
Mysticeti	bone fragment	UCMP 190085	Opal Cliffs	Bonebed 4	Massive Pebbly Sandstone	yes	4	2	0A	0	0
Mysticeti	dentary	SJ uncat	Opal Cliffs	Bonebed 4	Massive Pebbly Sandstone	yes	4	2	0A	0	0
Mysticeti	dentary	RWB 11	Opal Cliffs	Bonebed 4	Massive Pebbly Sandstone	no	4	1	1A	0	0
Mysticeti	dentary	RWB 94	Opal Cliffs	Bonebed 4	Massive Pebbly Sandstone	no	4	0	0A	0	0
Mysticeti	phalanx	FP 116	Opal Cliffs	Bonebed 4	Massive Pebbly Sandstone	no	4	2	2C	0	0
Mysticeti	phalanx	UCMP 190079	Opal Cliffs	Bonebed 4	Massive Pebbly Sandstone	no	4	1	1A	0	0
Mysticeti	phalanx	UCMP 190092	Opal Cliffs	Bonebed 4	Massive Pebbly Sandstone	no	4	1	2A	0	0
Mysticeti	radius	UCMP 99665	Opal Cliffs	Bonebed 4	Massive Pebbly Sandstone	no	4	1	0A	0	0
Mysticeti	vertebra	RWB 99	Opal Cliffs	Bonebed 4	Massive Pebbly Sandstone	yes	4	2	1A	0	0
Mysticeti	vertebra	UCMP 190081	Opal Cliffs	Bonebed 4	Massive Pebbly Sandstone	yes	4	2	0A	0	0
Mysticeti	vertebral epiphysis	UCMP 190077	Opal Cliffs	Bonebed 4	Massive Pebbly Sandstone	no	4	0	0A	0	0
Mysticeti	vertebral epiphysis	UCMP 190078	Opal Cliffs	Bonebed 4	Massive Pebbly Sandstone	no	4	2	0A	0	0
Mysticeti	vertebral epiphysis	UCMP 190056	Opal Cliffs	Bonebed 4	Massive Pebbly Sandstone	no	4	0	0A	0	0
Mysticeti	vertebra	UCMP 190061	Opal Cliffs	Bonebed 4	Massive Pebbly Sandstone	no	4	1	0A	0	0
Mysticeti	skull, dentary, vertebra	UCMP 82465	Opal Cliffs	Bonebed 4	Massive Pebbly Sandstone	no	3	0	0A	0	0
Mysticeti	vertebra	UCMP 99646	Opal Cliffs	Bonebed 4	Massive Pebbly Sandstone	no	4	1	0A	0	0
Mysticeti	humerus	UCMP 99661	Opal Cliffs	Bonebed 4	Massive Pebbly Sandstone	no	4	1	1A	0	0
Mysticeti	periotic	RWB uncat	Capitola	Bonebed 6	Massive Pebbly Sandstone	yes	4	0	2A	1	0
Mysticeti	phalanx	FP 311	Capitola	Bonebed 6	Massive Pebbly Sandstone	yes	4	2	2B	0	0
Mysticeti	vertebral epiphysis	RWB 76	Opal Cliffs	Bonebed 4	Massive Pebbly Sandstone	no	4	1	1A	0	0
Mysticeti	vertebral epiphysis	RWB 76	Opal Cliffs	Bonebed 4	Massive Pebbly Sandstone	no	4	1	1A	0	0
Mysticeti	vertebra	RWB 52	Capitola	Bonebed 5	Massive Pebbly Sandstone	yes	4	2	2B	1	0
Mysticeti	rib	RWB 96	Capitola	Bonebed 6	Massive Pebbly Sandstone	yes	4	0	1A	1	0
Mysticeti	rib	RWB 43	Capitola	Bonebed 5	Massive Pebbly Sandstone	yes	4	2	2A	1	0
Mysticeti	rib	RWB 133	Capitola	Bonebed 6	Massive Pebbly Sandstone	yes	4	2	2B	1	0
Mysticeti	vertebral epiphysis	RWB 133	Capitola	Bonebed 6	Massive Pebbly Sandstone	yes	4	2	2A	0	0
Mysticeti	rib	RWB 133	Capitola	Bonebed 6	Massive Pebbly Sandstone	yes	4	1	1A	1	0
Mysticeti	rib	RWB 43	Capitola	Bonebed 5	Massive Pebbly Sandstone	yes	4	1	2A	1	0
Mysticeti	vertebra	RWB 133	Capitola	Bonebed 6	Massive Pebbly Sandstone	yes	4	2	2C	1	0
Mysticeti	rib	RWB 65	Capitola	Bonebed 6	Massive Pebbly Sandstone	yes	4	0	1A	1	0
Mysticeti	rib	SCMNH 9990.21	Opal Cliffs	Bonebed 4	Massive Pebbly Sandstone	yes	4	2	0A	0	0
Mysticeti	periotic	SCMNH 9990.14	Opal Cliffs	Bonebed 4	Massive Pebbly Sandstone	yes	4	1	1A	0	0
Mysticeti	vertebra	SCMNH 9990.19	Opal Cliffs	Bonebed 4	Massive Pebbly Sandstone	no	4	0	0A	0	0
Mysticeti	vertebra	SCMNH 9990.28	Opal Cliffs	Bonebed 4	Massive Pebbly Sandstone	no	4	2	0A	0	0
Mysticeti	vertebra	SCMNH 9990.12	Opal Cliffs	Bonebed 4	Massive Pebbly Sandstone	no	4	0	0A	0	0
Mysticeti	vertebra	SCMNH 9990.03	Opal Cliffs	Bonebed 4	Massive Pebbly Sandstone	no	4	0	0A	0	0
Mysticeti	vertebral epiphysis	SCMNH 21164	Opal Cliffs	Bonebed 4	Massive Pebbly Sandstone	no	4	1	0B	1	0
Mysticeti	phalanx	SCMNH 21209	Opal Cliffs	Bonebed 4	Massive Pebbly Sandstone	no	4	1	1A	0	0
Mysticeti	vertebral epiphysis	SCMNH 21214	Opal Cliffs	Bonebed 4	Massive Pebbly Sandstone	no	4	0	2B	1	0
Mysticeti	periotic	SCMNH 21227	Opal Cliffs	Bonebed 4	Massive Pebbly Sandstone	yes	4	1	1A	0	0
Mysticeti	bone fragment	RWB 123	Capitola	Bonebed 6	Massive Pebbly Sandstone	yes	4	2	2A	0	0
Mysticeti	radius	RWB 123	Capitola	Bonebed 6	Massive Pebbly Sandstone	no	4	1	2A	1	0
Mysticeti	bone fragment	RWB 141	Westcliff	Bonebed 1	Massive Pebbly Sandstone	yes	4	1	0A	0	0
Mysticeti	humerus	RWB 46	Opal Cliffs	Bonebed 4	Massive Pebbly Sandstone	no	4	1	1A	0	0
Mysticeti	bone fragment	RWB 123	Capitola	Bonebed 6	Massive Pebbly Sandstone	yes	4	2	2A	1	0
Mysticeti	skeleton	PRC uncat	Opal Cliffs	Bonebed 4	Massive Pebbly Sandstone	no	3	0	0A	0	0
Mysticeti	skeleton	SCMNH uncat	Capitola	Bonebed 6	Massive Pebbly Sandstone	no	1	0	0A	0	0
Mysticeti	skeleton	SCMNH uncat	Capitola	Bonebed 6	Massive Pebbly Sandstone	no	1	0	0A	0	0
Mysticeti	bone fragment	RWB uncat	Westcliff	Bonebed 1	Massive Pebbly Sandstone	yes	4	1	0A	0	0
Mysticeti	skull	RWB uncat	Capitola	Upper shell bed	Massive Sandstone	no	4	1	0A	0	pseudo shark bite marks
Mysticeti	partial skeleton	RWB uncat	Opal Cliffs	Bonebed 3	Massive Sandstone	yes	3	0	0A	0	pseudo puncture marks
Mysticeti	partial rostrum	UCMP 167799	Opal Cliffs	Bonebed 3	Massive Sandstone	no	4	2	0A	0	disarticulated skull element
Mysticeti	parietal	FP 720	Opal Cliffs	Bonebed 3	Massive Sandstone	no	4	1	0A	0	disarticulated skull element
Mysticeti	premaxilla	RWB 101	Capitola	Upper Shell Bed	Massive Sandstone	yes	4	2	1A	0	disarticulated skull element
Mysticeti	premaxilla	RWB 128	Capitola	Upper shell bed	Massive Sandstone	yes	4	1	0A	0	disarticulated skull element
Mysticeti	rib	FP 120	Opal Cliffs	Bonebed 3	Massive Sandstone	no	4	1	1A	0	0
Mysticeti	vertebra	RWB uncat	Westcliff	1 m below Bonebed 2	Massive Sandstone	no	4	0	0A	0	0
Mysticeti	skeleton	PRC uncat	Opal Cliffs	Bonebed 3	Massive Sandstone	no	1	0	0A	0	0
Mysticeti	skeleton	PRC uncat	Opal Cliffs	Bonebed 3	Massive Sandstone	no	1	0	0A	0	0
Mysticeti	vertebra	RWB uncat	Capitola	Upper shell bed	Massive Sandstone	no	4	2	0A	0	0
Mysticeti	dentary	RWB uncat	Capitola	Lower Shell Bed	Massive Sandstone	no	4	0	1A	0	0
Odontoceti	skull	RWB uncat	Capitola	Upper Shell Bed	HCS Sandstone	no	4	0	0A	0	nasals, pterygoids, tympanoperiotics, and teeth disarticulated; shark bite marks as well
Odontoceti	partial rostrum	UCMP 167801	Capitola	Upper Shell Bed	HCS Sandstone	yes	4	1	1A	0	disarticulated skull element
Odontoceti	premaxilla	RWB 134	Capitola	Upper Shell Bed	HCS Sandstone	no	4	1	0A	0	disarticulated skull element
Odontoceti	vertebra	FP 632	Capitola	Lower Shell Bed	HCS Sandstone	no	4	1	0A	0	0
Odontoceti	tooth	FP 156	Capitola	Upper Shell Bed	HCS Sandstone	no	4	0	0A	0	0
Odontoceti	vertebra	RWB uncat	Capitola	Upper Shell Bed	HCS Sandstone	no	4	1	0A	0	0
Odontoceti	vertebra	RWB 125	Capitola	Upper Shell Bed	HCS Sandstone	no	4	0	1A	0	0
Odontoceti	humerus	RWB uncat	Capitola	Upper Shell Bed	HCS Sandstone	no	4	2	1B	0	0
Odontoceti	humerus	RWB uncat	Capitola	Upper Shell Bed	HCS Sandstone	no	4	2	1A	1	0
Odontoceti	vertebra	RWB uncat	Capitola	Upper Shell Bed	HCS Sandstone	no	4	1	0A	0	0
Odontoceti	vertebrae	RWB uncat	Capitola	Upper Shell Bed	HCS Sandstone	no	3	2	0A	0	0
Odontoceti	vertebra	RWB uncat	Westcliff	2m above Bonebed 2	Laminated Diatomite	no	4	0	0A	0	0
Odontoceti	vertebra	RWB uncat	Westcliff	1 m above Bonebed 2	Laminated Diatomite	no	4	0	0A	0	0
Odontoceti	phalanx	RWB uncat	Capitola	Upper Shell Bed	Massive Mudrock	yes	4	1	1B	1	shark tooth bite marks
Odontoceti	vertebra	SCMNH 21210	Opal Cliffs	Above Bonebed 4	Massive Mudrock	yes	4	2	1A	0	mosaic surface cracking
Odontoceti	tympanic	RWB uncat	Opal Cliffs	upper shelly unit	Massive Mudrock	no	4	1	1A	0	disarticulated skull element
Odontoceti	tympanic	RWB uncat	Opal Cliffs	below Bonebed 4	Massive Mudrock	no	4	0	0A	0	disarticulated skull element
Odontoceti	tympanic	SCMNH 21262	Opal Cliffs	Above Bonebed 4	Massive Mudrock	yes	4	1	0A	0	disarticulated skull element
Odontoceti	radius	FP 196	Opal Cliffs	upper shelly unit	Massive Mudrock	no	4	0	0A	0	0
Odontoceti	rib	FP 187	Opal Cliffs	upper shelly unit	Massive Mudrock	no	4	0	0A	0	0
Odontoceti	vertebra	FP 223	Opal Cliffs	above Upper shelly unit	Massive Mudrock	no	4	0	0A	0	0
Odontoceti	vertebra	UCMP 190048	Opal Cliffs	below Bonebed 4	Massive Mudrock	yes	4	2	0A	0	0
Odontoceti	skeleton	UCMP 129643	Westcliff	diatomaceous siltstone	Massive Mudrock	no	1	0	0A	0	0
Odontoceti	vertebra	RWB 93	Opal Cliffs	2m below Bonebed 4	Massive Mudrock	no	4	0	0A	0	0
Odontoceti	ulna	SCMNH 21206	Opal Cliffs	Above Bonebed 4	Massive Mudrock	no	4	1	0A	0	0
Odontoceti	humerus	SCMNH 21212	Opal Cliffs	Above Bonebed 4	Massive Mudrock	no	4	0	1A	0	0
Odontoceti	vertebra	SCMNH 21269	Opal Cliffs	Above Bonebed 4	Massive Mudrock	yes	4	1	1A	0	0
Odontoceti	skull and partial skeleton	RWB uncat	Westcliff	1 m above Bonebed 1	Massive Mudrock	no	3	0	0A	0	0
Odontoceti	partial skeleton	RWB uncat	Westcliff	1 m above Bonebed 1	Massive Mudrock	no	2	0	0A	0	0
Odontoceti	skull	PRC uncat	Opal Cliffs	?	Massive Mudrock	no	4	0	0A	0	0
Odontoceti	skeleton	SCMNH uncat	Capitola	Upper shell bed	Massive Mudrock	no	1	0	0A	0	0
Odontoceti	skeleton	UCMP uncat	Opal Cliffs	2 m below Bonebed 4	Massive Mudrock	no	1	0	0A	0	0
Odontoceti	vertebra	RWB uncat	Opal Cliffs	Upper shelly unit	Massive Mudrock	yes	4	2	2C	0	0
Odontoceti	vertebra	RWB uncat	Opal Cliffs	Upper shelly unit	Massive Mudrock	yes	4	2	2A	0	0
Odontoceti	vertebra	RWB uncat	Opal Cliffs	Upper shelly unit	Massive Mudrock	no	4	1	0A	0	0
Odontoceti	vertebra	RWB uncat	Capitola	Upper Shell Bed	Massive Mudrock	no	4	0	0A	0	0
Odontoceti	vertebra	RWB uncat	Westcliff	Bonebed 2	Massive Pebbly Mudrock	yes	4	2	2B	1	surface cracking
Odontoceti	skull fragment	RWB uncat	Westcliff	Bonebed 2	Massive Pebbly Mudrock	yes	4	1	2B	1	disarticulated skull element, surface cracking
Odontoceti	rostrum	RWB 139	Westcliff	Bonebed 2	Massive Pebbly Mudrock	yes	4	2	2A	1	disarticulated skull element
Odontoceti	vertebra	RWB 79	Westcliff	Bonebed 2	Massive Pebbly Mudrock	yes	4	1	0A	0	0
Odontoceti	rib	RWB 104	Westcliff	Bonebed 2	Massive Pebbly Mudrock	yes	4	2	0A	0	0
Odontoceti	vertebra	RWB uncat	Westcliff	Bonebed 2	Massive Pebbly Mudrock	yes	4	2	2B	1	0
Odontoceti	vertebra	RWB 139	Westcliff	Bonebed 2	Massive Pebbly Mudrock	yes	4	2	2A	1	0
Odontoceti	vertebra	RWB uncat	Westcliff	Bonebed 2	Massive Pebbly Mudrock	yes	4	1	2A	0	0
Odontoceti	rostrum	RWB uncat	Westcliff	Bonebed 2	Massive Pebbly Mudrock	no	4	1	2B	1	0
Odontoceti	rib	RWB 119	Capitola	Bonebed 6	Massive Pebbly Sandstone	yes	4	1	2A	1	surface cracking
Odontoceti	phalanx	RWB uncat	Capitola	Bonebed 5	Massive Pebbly Sandstone	yes	4	1	2A	1	shark tooth bite marks
Odontoceti	skull	RWB 129	Capitola	Bonebed 5	Massive Pebbly Sandstone	yes	4	2	2C	1	entire skull in nodule
Odontoceti	squamosal	RWB 123	Capitola	Bonebed 6	Massive Pebbly Sandstone	yes	4	1	1A	1	disarticulated skull element, surface cracking
Odontoceti	rostrum	RWB uncat	Capitola	Bonebed 6	Massive Pebbly Sandstone	yes	4	1	1B	1	disarticulated skull element
Odontoceti	tympanic	UCMP 138163	Westcliff	Bonebed 1	Massive Pebbly Sandstone	yes	4	0	0A	0	disarticulated skull element
Odontoceti	maxilla	UCMP 190073	Opal Cliffs	Bonebed 4	Massive Pebbly Sandstone	yes	4	2	2A	0	disarticulated skull element
Odontoceti	partial rostrum	SJ uncat	Opal Cliffs	Bonebed 4	Massive Pebbly Sandstone	yes	4	2	0A	0	disarticulated skull element
Odontoceti	partial rostrum	FP 186	Opal Cliffs	Bonebed 4	Massive Pebbly Sandstone	no	4	2	0A	0	disarticulated skull element
Odontoceti	squamosal	SJ uncat	Opal Cliffs	Bonebed 4	Massive Pebbly Sandstone	no	4	1	1A	0	disarticulated skull element
Odontoceti	tympanic	FP 188	Opal Cliffs	Bonebed 4	Massive Pebbly Sandstone	yes	4	0	2A	0	disarticulated skull element
Odontoceti	maxilla	UCMP 190032	Opal Cliffs	Bonebed 4	Massive Pebbly Sandstone	no	4	1	1A	0	disarticulated skull element
Odontoceti	maxilla	UCMP 190093	Opal Cliffs	Bonebed 4	Massive Pebbly Sandstone	yes	4	2	0A	0	disarticulated skull element
Odontoceti	tympanic	UCMP 190075	Opal Cliffs	Bonebed 4	Massive Pebbly Sandstone	yes	4	0	0A	0	disarticulated skull element
Odontoceti	periotic	UCMP 190071	Opal Cliffs	Bonebed 4	Massive Pebbly Sandstone	yes	4	0	0A	0	disarticulated skull element
Odontoceti	tympanic	UCMP 190062	Opal Cliffs	Bonebed 4	Massive Pebbly Sandstone	yes	4	0	0A	0	disarticulated skull element
Odontoceti	tympanic	UCMP 190060	Opal Cliffs	Bonebed 4	Massive Pebbly Sandstone	no	4	1	0A	0	disarticulated skull element
Odontoceti	periotic	UCMP 190068	Opal Cliffs	Bonebed 4	Massive Pebbly Sandstone	no	4	0	0A	0	disarticulated skull element
Odontoceti	periotic	UCMP 190033	Opal Cliffs	Bonebed 4	Massive Pebbly Sandstone	no	4	1	0A	0	disarticulated skull element
Odontoceti	tympanic	UCMP 99660	Opal Cliffs	Bonebed 4	Massive Pebbly Sandstone	yes	4	2	2A	0	disarticulated skull element
Odontoceti	periotic	UCMP 137473	Opal Cliffs	Bonebed 4	Massive Pebbly Sandstone	no	4	1	2A	0	disarticulated skull element
Odontoceti	vomer	FP 1290	Opal Cliffs	Bonebed 4	Massive Pebbly Sandstone	no	4	1	0A	0	disarticulated skull element
Odontoceti	palatine	RWB 51	Opal Cliffs	Bonebed 4	Massive Pebbly Sandstone	no	4	0	1A	0	disarticulated skull element
Odontoceti	tooth	RWB uncat	Capitola	Bonebed 5	Massive Pebbly Sandstone	no	4	1	1A	0	disarticulated skull element
Odontoceti	tympanic	RWB uncat	Westcliff	Bonebed 1	Massive Pebbly Sandstone	yes	4	1	0A	1	disarticulated skull element
Odontoceti	periotic	RWB uncat	Westcliff	Bonebed 1	Massive Pebbly Sandstone	no	4	0	0A	1	disarticulated skull element
Odontoceti	periotic	RWB 81	Westcliff	Bonebed 1	Massive Pebbly Sandstone	no	4	1	0A	0	disarticulated skull element
Odontoceti	tympanic	RWB uncat	Westcliff	Bonebed 1	Massive Pebbly Sandstone	no	4	0	0A	0	disarticulated skull element
Odontoceti	tympanic	RWB 36	Westcliff	Bonebed 1	Massive Pebbly Sandstone	no	4	0	0A	0	disarticulated skull element
Odontoceti	tympanic	RWB 36	Westcliff	Bonebed 1	Massive Pebbly Sandstone	yes	4	0	0A	0	disarticulated skull element
Odontoceti	periotic	RWB 124	Westcliff	Bonebed 1	Massive Pebbly Sandstone	no	4	0	0B	0	disarticulated skull element
Odontoceti	periotic	RWB 89	Westcliff	Bonebed 1	Massive Pebbly Sandstone	no	4	1	1C	1	disarticulated skull element
Odontoceti	periotic	RWb 51	Westcliff	Bonebed 1	Massive Pebbly Sandstone	yes	4	1	1A	1	disarticulated skull element
Odontoceti	tympanic	RWB uncat	Westcliff	Bonebed 1	Massive Pebbly Sandstone	no	4	0	0A	0	disarticulated skull element
Odontoceti	tympanic	RWB uncat	Westcliff	Bonebed 1	Massive Pebbly Sandstone	yes	4	1	0A	0	disarticulated skull element
Odontoceti	periotic	RWB uncat	Westcliff	Bonebed 1	Massive Pebbly Sandstone	no	4	1	1A	0	disarticulated skull element
Odontoceti	tympanic	RWB 53	Capitola	Bonebed 6	Massive Pebbly Sandstone	yes	4	2	2A	0	disarticulated skull element
Odontoceti	periotic	RWB uncat	Capitola	Bonebed 6	Massive Pebbly Sandstone	yes	4	1	2A	0	disarticulated skull element
Odontoceti	periotic	SJ uncat	Capitola	Bonebed 6	Massive Pebbly Sandstone	no	4	0	1A	1	disarticulated skull element
Odontoceti	periotic	SJ uncat	Capitola	Bonebed 6	Massive Pebbly Sandstone	no	4	1	1A	1	disarticulated skull element
Odontoceti	periotic	RWB uncat	Capitola	Bonebed 6	Massive Pebbly Sandstone	yes	4	1	1B	1	disarticulated skull element
Odontoceti	tympanic	RWB 9	Capitola	Bonebed 6	Massive Pebbly Sandstone	yes	4	0	0A	0	disarticulated skull element
Odontoceti	periotic	RWB uncat	Capitola	Bonebed 6	Massive Pebbly Sandstone	no	4	1	1A	1	disarticulated skull element
Odontoceti	maxilla	RWB 131	Opal Cliffs	Bonebed 4	Massive Pebbly Sandstone	yes	4	2	2A	0	disarticulated skull element
Odontoceti	periotic	SCMNH 21221	Opal Cliffs	Bonebed 4	Massive Pebbly Sandstone	yes	4	0	0A	0	disarticulated skull element
Odontoceti	periotic	SCMNH 9990.35	Opal Cliffs	Bonebed 4	Massive Pebbly Sandstone	no	4	0	1A	0	disarticulated skull element
Odontoceti	periotic	SCMNH 9990.34	Opal Cliffs	Bonebed 4	Massive Pebbly Sandstone	no	4	2	2A	0	disarticulated skull element
Odontoceti	tympanic	SCMNH 9990.33	Opal Cliffs	Bonebed 4	Massive Pebbly Sandstone	no	4	0	0A	0	disarticulated skull element
Odontoceti	tympanic	SCMNH 9990.36	Opal Cliffs	Bonebed 4	Massive Pebbly Sandstone	yes	4	0	0C	1	disarticulated skull element
Odontoceti	periotic	SCMNH 9990.37	Opal Cliffs	Bonebed 4	Massive Pebbly Sandstone	no	4	0	0A	0	disarticulated skull element
Odontoceti	periotic	SCMNH 9990.38	Opal Cliffs	Bonebed 4	Massive Pebbly Sandstone	no	4	0	0A	0	disarticulated skull element
Odontoceti	periotic	SCMNH 9990.39	Opal Cliffs	Bonebed 4	Massive Pebbly Sandstone	yes	4	0	0A	0	disarticulated skull element
Odontoceti	tympanic	SCMNH 9990.40	Opal Cliffs	Bonebed 4	Massive Pebbly Sandstone	yes	4	1	1A	1	disarticulated skull element
Odontoceti	tympanic	SCMNH 9990.41	Opal Cliffs	Bonebed 4	Massive Pebbly Sandstone	yes	4	1	2B	1	disarticulated skull element
Odontoceti	periotic	SCMNH 9990.42	Opal Cliffs	Bonebed 4	Massive Pebbly Sandstone	yes	4	0	0A	1	disarticulated skull element
Odontoceti	periotic	SCMNH 9990.43	Opal Cliffs	Bonebed 4	Massive Pebbly Sandstone	no	4	0	0A	0	disarticulated skull element
Odontoceti	periotic	SCMNH 21222	Opal Cliffs	Bonebed 4	Massive Pebbly Sandstone	no	4	0	0A	0	disarticulated skull element
Odontoceti	periotic	SCMNH 21224	Opal Cliffs	Bonebed 4	Massive Pebbly Sandstone	no	4	0	0B	0	disarticulated skull element
Odontoceti	periotic	SCMNH 21218	Opal Cliffs	Bonebed 4	Massive Pebbly Sandstone	no	4	0	0A	0	disarticulated skull element
Odontoceti	tympanic	SCMNH 21220	Opal Cliffs	Bonebed 4	Massive Pebbly Sandstone	yes	4	1	0C	1	disarticulated skull element
Odontoceti	periotic	SCMNH 21226	Opal Cliffs	Bonebed 4	Massive Pebbly Sandstone	no	4	1	0A	0	disarticulated skull element
Odontoceti	rostrum	SCMNH 21266	Opal Cliffs	Bonebed 4	Massive Pebbly Sandstone	yes	4	1	0C	0	disarticulated skull element
Odontoceti	premaxilla	RWB uncat	Capitola	Bonebed 5	Massive Pebbly Sandstone	yes	4	1	2A	1	disarticulated skull element
Odontoceti	squamosal	RWB uncat	Capitola	Bonebed 5	Massive Pebbly Sandstone	yes	4	1	2A	1	disarticulated skull element
Odontoceti	squamosal	RWB uncat	Capitola	Bonebed 5	Massive Pebbly Sandstone	yes	4	1	2A	1	disarticulated skull element
Odontoceti	vomer	FP uncat	Opal Cliffs	Bonebed 4	Massive Pebbly Sandstone	no	4	1	1A	0	disarticulated skull element
Odontoceti	humerus	RWB 68	Westcliff	Bonebed 1	Massive Pebbly Sandstone	no	4	0	0A	0	corroded cavity
Odontoceti	vertebra	SCMNH 21170	Opal Cliffs	Bonebed 4	Massive Pebbly Sandstone	no	4	2	1A	0	corroded bone surface/pitting
Odontoceti	radius	UCMP 190058	Opal Cliffs	Bonebed 4	Massive Pebbly Sandstone	yes	4	1	0A	0	circular pits, linear gouges, and missing bone
Odontoceti	vertebra	SCMNH 21182	Opal Cliffs	Bonebed 4	Massive Pebbly Sandstone	yes	4	2	2A	1	shark tooth bite marks
Odontoceti	vertebrae	RWB uncat	Capitola	Bonebed 6	Massive Pebbly Sandstone	yes	1	1	2C	1	articulated/associated bones in nodule
Odontoceti	vertebrae	RWB uncat	Capitola	Bonebed 6	Massive Pebbly Sandstone	yes	1	1	2C	1	articulated/associated bones in nodule
Odontoceti	humerus	RWB 123	Capitola	Bonebed 6	Massive Pebbly Sandstone	no	4	1	2C	1	0
Odontoceti	vertebra	RWB 106	Westcliff	Bonebed 1	Massive Pebbly Sandstone	yes	4	2	0A	0	0
Odontoceti	vertebra	RWB 139	Westcliff	Bonebed 1	Massive Pebbly Sandstone	yes	4	2	2A	1	0
Odontoceti	vertebra	RWB uncat	Westcliff	Bonebed 1	Massive Pebbly Sandstone	yes	4	1	2A	0	0
Odontoceti	tooth	RWB uncat	Westcliff	Bonebed 1	Massive Pebbly Sandstone	yes	4	1	0A	1	0
Odontoceti	axis	UCMP 190067	Opal Cliffs	Bonebed 4	Massive Pebbly Sandstone	no	4	1	0C	0	0
Odontoceti	humerus	UCMP 190069	Opal Cliffs	Bonebed 4	Massive Pebbly Sandstone	no	4	1	0A	0	0
Odontoceti	phalanx	UCMP 190097	Opal Cliffs	Bonebed 4	Massive Pebbly Sandstone	no	4	2	2C	0	0
Odontoceti	rib	FP 303	Opal Cliffs	Bonebed 4	Massive Pebbly Sandstone	no	4	0	0A	0	0
Odontoceti	rib	UCMP 190040	Opal Cliffs	Bonebed 4	Massive Pebbly Sandstone	yes	4	2	2A	0	0
Odontoceti	scapula	FP 304	Opal Cliffs	Bonebed 4	Massive Pebbly Sandstone	yes	4	1	2C	0	0
Odontoceti	scapula	UCMP 190047	Opal Cliffs	Bonebed 4	Massive Pebbly Sandstone	yes	4	1	2C	0	0
Odontoceti	skull fragment	UCMP 190072	Opal Cliffs	Bonebed 4	Massive Pebbly Sandstone	yes	4	1	1A	0	0
Odontoceti	vertebra	FP 626	Opal Cliffs	Bonebed 4	Massive Pebbly Sandstone	no	4	0	0A	0	0
Odontoceti	vertebra	FP 139	Opal Cliffs	Bonebed 4	Massive Pebbly Sandstone	no	4	1	0A	0	0
Odontoceti	vertebra	FP 190	Opal Cliffs	Bonebed 4	Massive Pebbly Sandstone	no	4	1	0A	0	0
Odontoceti	vertebra	UCMP 190090	Opal Cliffs	Bonebed 4	Massive Pebbly Sandstone	no	4	2	2C	0	0
Odontoceti	vertebra	UCMP 190095	Opal Cliffs	Bonebed 4	Massive Pebbly Sandstone	no	4	0	2A	0	0
Odontoceti	vertebra	UCMP 190096	Opal Cliffs	Bonebed 4	Massive Pebbly Sandstone	no	4	0	0C	0	0
Odontoceti	vertebra	UCMP 190042	Opal Cliffs	Bonebed 4	Massive Pebbly Sandstone	no	4	0	0A	0	0
Odontoceti	vertebra	UCMP 190039	Opal Cliffs	Bonebed 4	Massive Pebbly Sandstone	yes	4	2	2C	0	0
Odontoceti	vertebra	UCMP 190049	Opal Cliffs	Bonebed 4	Massive Pebbly Sandstone	no	4	1	0A	0	0
Odontoceti	vertebra	UCMP 190050	Opal Cliffs	Bonebed 4	Massive Pebbly Sandstone	no	4	2	2C	0	0
Odontoceti	vertebra	UCMP 190051	Opal Cliffs	Bonebed 4	Massive Pebbly Sandstone	no	4	1	0A	0	0
Odontoceti	vertebra	UCMP 190057	Opal Cliffs	Bonebed 4	Massive Pebbly Sandstone	no	4	0	0A	0	0
Odontoceti	vertebra	UCMP 190065	Opal Cliffs	Bonebed 4	Massive Pebbly Sandstone	yes	4	1	0C	0	0
Odontoceti	vertebra	UCMP 190064	Opal Cliffs	Bonebed 4	Massive Pebbly Sandstone	no	4	1	0C	0	0
Odontoceti	vertebra	UCMP 190063	Opal Cliffs	Bonebed 4	Massive Pebbly Sandstone	no	4	2	0A	0	0
Odontoceti	vertebra	UCMP 190074	Opal Cliffs	Bonebed 4	Massive Pebbly Sandstone	no	4	0	0A	0	0
Odontoceti	vertebra	UCMP 190076	Opal Cliffs	Bonebed 4	Massive Pebbly Sandstone	yes	4	0	2A	0	0
Odontoceti	vertebrae	UCMP 190066	Opal Cliffs	Bonebed 4	Massive Pebbly Sandstone	no	3	2	0A	0	0
Odontoceti	vertebral epiphysis	UCMP 190052	Opal Cliffs	Bonebed 4	Massive Pebbly Sandstone	no	4	1	0A	0	0
Odontoceti	vertebral epiphysis	UCMP 190053	Opal Cliffs	Bonebed 4	Massive Pebbly Sandstone	no	4	2	0A	0	0
Odontoceti	vertebral epiphysis	UCMP 190070	Opal Cliffs	Bonebed 4	Massive Pebbly Sandstone	no	4	1	0C	0	0
Odontoceti	vertebra	UCMP 190054	Opal Cliffs	Bonebed 4	Massive Pebbly Sandstone	no	4	1	2C	0	0
Odontoceti	scapula	UCMP 190055	Opal Cliffs	Bonebed 4	Massive Pebbly Sandstone	yes	4	2	2C	0	0
Odontoceti	vertebra	UCMP 190043	Opal Cliffs	Bonebed 4	Massive Pebbly Sandstone	no	4	2	2C	0	0
Odontoceti	vertebra	UCMP 190045	Opal Cliffs	Bonebed 4	Massive Pebbly Sandstone	no	4	2	2C	0	0
Odontoceti	vertebra	UCMP 190046	Opal Cliffs	Bonebed 4	Massive Pebbly Sandstone	no	4	0	0A	0	0
Odontoceti	humerus	UCMP 190031	Opal Cliffs	Bonebed 4	Massive Pebbly Sandstone	no	4	0	1A	0	0
Odontoceti	vertebral epiphysis	UCMP 82463	Opal Cliffs	Bonebed 4	Massive Pebbly Sandstone	no	4	0	0A	0	0
Odontoceti	rib	UCMP 82462	Opal Cliffs	Bonebed 4	Massive Pebbly Sandstone	no	4	1	0A	0	0
Odontoceti	vertebra	UCMP 108550	Opal Cliffs	Bonebed 4	Massive Pebbly Sandstone	no	4	1	0A	0	0
Odontoceti	vertebra	UCMP 82459	Opal Cliffs	Bonebed 4	Massive Pebbly Sandstone	no	4	0	0A	0	0
Odontoceti	dentary	UCMP 190030	Opal Cliffs	Bonebed 4	Massive Pebbly Sandstone	yes	4	0	0A	0	0
Odontoceti	vertebra	UCMP 99653	Opal Cliffs	Bonebed 4	Massive Pebbly Sandstone	yes	4	0	0A	0	0
Odontoceti	rib	UCMP 99654	Opal Cliffs	Bonebed 4	Massive Pebbly Sandstone	no	4	0	0A	0	0
Odontoceti	vertebra	UCMP 86439	Opal Cliffs	Bonebed 4	Massive Pebbly Sandstone	yes	4	2	0A	0	0
Odontoceti	vertebra	UCMP 99648	Opal Cliffs	Bonebed 4	Massive Pebbly Sandstone	no	4	1	0A	0	0
Odontoceti	vertebra	UCMP 99649	Opal Cliffs	Bonebed 4	Massive Pebbly Sandstone	yes	4	2	0A	0	0
Odontoceti	vertebra	UCMP 99652	Opal Cliffs	Bonebed 4	Massive Pebbly Sandstone	no	4	1	0A	0	0
Odontoceti	vertebra	UCMP 99650	Opal Cliffs	Bonebed 4	Massive Pebbly Sandstone	no	4	1	0A	0	0
Odontoceti	vertebra	UCMP 82461	Opal Cliffs	Bonebed 4	Massive Pebbly Sandstone	no	4	1	0A	0	0
Odontoceti	scapula	UCMP 99664	Opal Cliffs	Bonebed 4	Massive Pebbly Sandstone	no	4	0	2C	0	0
Odontoceti	vertebra	UCMP 99659	Opal Cliffs	Bonebed 4	Massive Pebbly Sandstone	no	4	1	0A	0	0
Odontoceti	axis	UCMP 108551	Opal Cliffs	Bonebed 4	Massive Pebbly Sandstone	yes	4	2	0A	0	0
Odontoceti	humerus	UCMP 99651	Opal Cliffs	Bonebed 4	Massive Pebbly Sandstone	no	4	0	0A	0	0
Odontoceti	rib	UCMP 190034	Opal Cliffs	Bonebed 4	Massive Pebbly Sandstone	no	4	1	2B	0	0
Odontoceti	vertebral epiphysis	UCMP 190035	Opal Cliffs	Bonebed 4	Massive Pebbly Sandstone	no	4	0	2B	0	0
Odontoceti	humerus	UCMP 190027	Opal Cliffs	Bonebed 4	Massive Pebbly Sandstone	no	4	2	2A	0	0
Odontoceti	phalanx	UCMP 190025	Opal Cliffs	Bonebed 4	Massive Pebbly Sandstone	no	4	2	2A	0	0
Odontoceti	vertebra	RWB 76	Opal Cliffs	Bonebed 4	Massive Pebbly Sandstone	no	4	2	0A	0	0
Odontoceti	humerus	RWB 76	Opal Cliffs	Bonebed 4	Massive Pebbly Sandstone	no	4	2	0A	0	0
Odontoceti	vertebra	RWB 46	Opal Cliffs	Bonebed 4	Massive Pebbly Sandstone	no	4	0	0A	0	0
Odontoceti	vertebra	RWB 46	Opal Cliffs	Bonebed 4	Massive Pebbly Sandstone	no	4	2	1A	0	0
Odontoceti	vertebra	RWB 76	Opal Cliffs	Bonebed 4	Massive Pebbly Sandstone	no	4	2	1A	1	0
Odontoceti	vertebra	RWB 45	Opal Cliffs	Bonebed 4	Massive Pebbly Sandstone	yes	4	2	1A	0	0
Odontoceti	vertebra	RWB 45	Opal Cliffs	Bonebed 4	Massive Pebbly Sandstone	no	4	0	0B	0	0
Odontoceti	phalanx	RWB 46	Opal Cliffs	Bonebed 4	Massive Pebbly Sandstone	no	4	1	1A	0	0
Odontoceti	carpal/tarsal	RWB 46	Opal Cliffs	Bonebed 4	Massive Pebbly Sandstone	no	4	1	1A	0	0
Odontoceti	vertebra	RWB 131	Opal Cliffs	Bonebed 4	Massive Pebbly Sandstone	yes	4	2	1A	0	0
Odontoceti	scapula	RWB uncat	Opal Cliffs	Bonebed 4	Massive Pebbly Sandstone	yes	4	2	1B	0	0
Odontoceti	scapula	RWB 70	Opal Cliffs	Bonebed 4	Massive Pebbly Sandstone	yes	4	2	2B	0	0
Odontoceti	vertebra	RWB 131	Opal Cliffs	Bonebed 4	Massive Pebbly Sandstone	no	4	0	1B	0	0
Odontoceti	vertebra	RWB 51	Opal Cliffs	Bonebed 4	Massive Pebbly Sandstone	yes	4	2	1B	0	0
Odontoceti	vertebra	RWB 76	Opal Cliffs	Bonebed 4	Massive Pebbly Sandstone	yes	4	2	2B	1	0
Odontoceti	bone fragment	RWB 131	Opal Cliffs	Bonebed 4	Massive Pebbly Sandstone	yes	4	0	1C	0	0
Odontoceti	vertebra	RWB 89	Opal Cliffs	Bonebed 4	Massive Pebbly Sandstone	yes	4	1	0C	0	0
Odontoceti	vertebra	RWB 131	Opal Cliffs	Bonebed 4	Massive Pebbly Sandstone	yes	4	2	1A	0	0
Odontoceti	bone fragment	RWB 51	Opal Cliffs	Bonebed 4	Massive Pebbly Sandstone	yes	4	2	1A	1	0
Odontoceti	rib	RWB 51	Opal Cliffs	Bonebed 4	Massive Pebbly Sandstone	yes	4	1	0A	0	0
Odontoceti	vertebra	RWB 52	Capitola	Bonebed 5	Massive Pebbly Sandstone	yes	4	2	2B	1	0
Odontoceti	ulna	RWB 43	Capitola	Bonebed 5	Massive Pebbly Sandstone	no	4	2	2B	1	0
Odontoceti	skull fragment	RWB 54	Capitola	Bonebed 5	Massive Pebbly Sandstone	yes	4	2	2C	1	0
Odontoceti	vertebra	RWB 87	Capitola	Bonebed 5	Massive Pebbly Sandstone	yes	4	2	2B	0	0
Odontoceti	vertebra	RWB 43	Capitola	Bonebed 5	Massive Pebbly Sandstone	yes	4	2	2A	0	0
Odontoceti	vertebra	RWB 53	Capitola	Bonebed 6	Massive Pebbly Sandstone	yes	4	2	2A	1	0
Odontoceti	vertebra	RWB uncat	Capitola	Bonebed 6	Massive Pebbly Sandstone	yes	4	2	2B	0	0
Odontoceti	vertebra	RWB 42	Capitola	Bonebed 6	Massive Pebbly Sandstone	yes	4	1	1C	0	0
Odontoceti	vertebra	RWB 96	Capitola	Bonebed 6	Massive Pebbly Sandstone	yes	4	2	2B	0	0
Odontoceti	vertebra	RWB 42	Capitola	Bonebed 6	Massive Pebbly Sandstone	yes	4	1	1A	0	0
Odontoceti	phalanx	RWB 65	Capitola	Bonebed 6	Massive Pebbly Sandstone	no	4	0	2A	0	0
Odontoceti	vertebra	RWB 133	Capitola	Bonebed 6	Massive Pebbly Sandstone	yes	4	1	2B	1	0
Odontoceti	vertebra	RWB 42	Capitola	Bonebed 6	Massive Pebbly Sandstone	yes	4	1	2A	1	0
Odontoceti	vertebra	RWB 96	Capitola	Bonebed 6	Massive Pebbly Sandstone	yes	4	2	2A	1	0
Odontoceti	rib	RWB 96	Capitola	Bonebed 6	Massive Pebbly Sandstone	no	4	2	1A	0	0
Odontoceti	rib	RWB 100	Capitola	Bonebed 6	Massive Pebbly Sandstone	yes	4	0	2A	0	0
Odontoceti	scapula	RWB 82	Capitola	Bonebed 6	Massive Pebbly Sandstone	yes	4	2	2A	1	0
Odontoceti	rib	RWB 96	Capitola	Bonebed 6	Massive Pebbly Sandstone	yes	4	0	2A	0	0
Odontoceti	vertebra	SCMNH 9990.19	Opal Cliffs	Bonebed 4	Massive Pebbly Sandstone	no	4	2	0A	0	0
Odontoceti	vertebra	SCMNH 9990.11	Opal Cliffs	Bonebed 4	Massive Pebbly Sandstone	no	4	0	1A	0	0
Odontoceti	vertebral epiphysis	SCMNH 9990.24	Opal Cliffs	Bonebed 4	Massive Pebbly Sandstone	no	4	0	0A	0	0
Odontoceti	vertebra	SCMNH 9990.20	Opal Cliffs	Bonebed 4	Massive Pebbly Sandstone	no	4	0	0A	0	0
Odontoceti	vertebra	SCMNH 21174	Opal Cliffs	Bonebed 4	Massive Pebbly Sandstone	no	4	1	1A	1	0
Odontoceti	vertebra	SCMNH 21176	Opal Cliffs	Bonebed 4	Massive Pebbly Sandstone	yes	4	1	1A	0	0
Odontoceti	vertebra	SCMNH 21180	Opal Cliffs	Bonebed 4	Massive Pebbly Sandstone	yes	4	2	1B	1	0
Odontoceti	vertebra	SCMNH 21211	Opal Cliffs	Bonebed 4	Massive Pebbly Sandstone	yes	4	2	1A	1	0
Odontoceti	humerus	SCMNH 21209	Opal Cliffs	Bonebed 4	Massive Pebbly Sandstone	yes	4	1	1C	1	0
Odontoceti	humerus	SCMNH 21205	Opal Cliffs	Bonebed 4	Massive Pebbly Sandstone	yes	4	1	2B	1	0
Odontoceti	humerus	SCMNH 21204	Opal Cliffs	Bonebed 4	Massive Pebbly Sandstone	no	4	1	1A	1	0
Odontoceti	humerus	SCMNH 21203	Opal Cliffs	Bonebed 4	Massive Pebbly Sandstone	no	4	2	2A	1	0
Odontoceti	vertebral epiphysis	SCMNH 21193	Opal Cliffs	Bonebed 4	Massive Pebbly Sandstone	no	4	1	1B	1	0
Odontoceti	vertebra	SCMNH 21286	Opal Cliffs	Bonebed 4	Massive Pebbly Sandstone	yes	4	1	1A	1	0
Odontoceti	hyoid	SCMNH 21231	Opal Cliffs	Bonebed 4	Massive Pebbly Sandstone	no	4	0	1A	0	0
Odontoceti	vertebra	SCMNH 21169	Opal Cliffs	Bonebed 4	Massive Pebbly Sandstone	no	4	1	1A	0	0
Odontoceti	vertebra	SCMNH 21163	Opal Cliffs	Bonebed 4	Massive Pebbly Sandstone	yes	4	2	1A	1	0
Odontoceti	vertebra	SCMNH 21167	Opal Cliffs	Bonebed 4	Massive Pebbly Sandstone	yes	4	1	0C	0	0
Odontoceti	vertebra	SCMNH 21179	Opal Cliffs	Bonebed 4	Massive Pebbly Sandstone	no	4	1	0A	0	0
Odontoceti	vertebra	SCMNH 21188	Opal Cliffs	Bonebed 4	Massive Pebbly Sandstone	no	4	0	0B	0	0
Odontoceti	vertebra	SCMNH 21189	Opal Cliffs	Bonebed 4	Massive Pebbly Sandstone	yes	4	2	1A	1	0
Odontoceti	vertebra	SCMNH 21190	Opal Cliffs	Bonebed 4	Massive Pebbly Sandstone	yes	4	0	1C	0	0
Odontoceti	vertebra	SCMNH 21191	Opal Cliffs	Bonebed 4	Massive Pebbly Sandstone	yes	4	1	0A	0	0
Odontoceti	vertebra	SCMNH 21192	Opal Cliffs	Bonebed 4	Massive Pebbly Sandstone	yes	4	1	0A	0	0
Odontoceti	vertebra	SCMNH 21194	Opal Cliffs	Bonebed 4	Massive Pebbly Sandstone	yes	4	1	0B	0	0
Odontoceti	vertebra	SCMNH 21195	Opal Cliffs	Bonebed 4	Massive Pebbly Sandstone	yes	4	1	0A	0	0
Odontoceti	vertebra	SCMNH 21198	Opal Cliffs	Bonebed 4	Massive Pebbly Sandstone	yes	4	2	0A	0	0
Odontoceti	humerus	SCMNH 21201	Opal Cliffs	Bonebed 4	Massive Pebbly Sandstone	no	4	1	1A	0	0
Odontoceti	vertebra	SCMNH 21171	Opal Cliffs	Bonebed 4	Massive Pebbly Sandstone	yes	4	1	2C	1	0
Odontoceti	rostrum	SCMNH 21232	Opal Cliffs	Bonebed 4	Massive Pebbly Sandstone	yes	4	1	1A	0	0
Odontoceti	vertebra	SCMNH 21187	Opal Cliffs	Bonebed 4	Massive Pebbly Sandstone	yes	4	2	2B	0	0
Odontoceti	vertebra	SCMNH 21196	Opal Cliffs	Bonebed 4	Massive Pebbly Sandstone	no	4	1	0A	0	0
Odontoceti	vertebra	SCMNH 21166	Opal Cliffs	Bonebed 4	Massive Pebbly Sandstone	no	4	0	0A	0	0
Odontoceti	vertebra	SCMNH 21178	Opal Cliffs	Bonebed 4	Massive Pebbly Sandstone	no	4	1	0A	0	0
Odontoceti	vertebra	SCMNH 21181	Opal Cliffs	Bonebed 4	Massive Pebbly Sandstone	yes	4	2	1B	0	0
Odontoceti	vertebra	SCMNH 21185	Opal Cliffs	Bonebed 4	Massive Pebbly Sandstone	no	4	0	0A	0	0
Odontoceti	vertebra	SCMNH 21187	Opal Cliffs	Bonebed 4	Massive Pebbly Sandstone	no	4	0	0A	0	0
Odontoceti	periotic	SCMNH 21223	Opal Cliffs	Bonebed 4	Massive Pebbly Sandstone	yes	4	0	0A	0	0
Odontoceti	vertebra	SCMNH 21267	Opal Cliffs	Bonebed 4	Massive Pebbly Sandstone	yes	4	2	1A	0	0
Odontoceti	vertebra	SCMNH 21165	Opal Cliffs	Bonebed 4	Massive Pebbly Sandstone	yes	4	2	0A	0	0
Odontoceti	vertebra	SCMNH 21173	Opal Cliffs	Bonebed 4	Massive Pebbly Sandstone	yes	4	1	0A	0	0
Odontoceti	vertebra	SCMNH 21175	Opal Cliffs	Bonebed 4	Massive Pebbly Sandstone	no	4	0	0A	0	0
Odontoceti	vertebral epiphysis	SCMNH 21183	Opal Cliffs	Bonebed 4	Massive Pebbly Sandstone	no	4	0	0C	0	0
Odontoceti	vertebra	SCMNH 21184	Opal Cliffs	Bonebed 4	Massive Pebbly Sandstone	yes	4	2	1A	1	0
Odontoceti	radius	SCMNH 21200	Opal Cliffs	Bonebed 4	Massive Pebbly Sandstone	no	4	0	0B	0	0
Odontoceti	vertebra	RWB 123	Capitola	Bonebed 6	Massive Pebbly Sandstone	yes	4	1	2A	0	0
Odontoceti	vertebra	RWB 124	Capitola	Bonebed 6	Massive Pebbly Sandstone	yes	4	1	1B	1	0
Odontoceti	vertebra	RWB 124	Capitola	Bonebed 6	Massive Pebbly Sandstone	yes	4	1	1B	0	0
Odontoceti	rib	RWB 124	Capitola	Bonebed 6	Massive Pebbly Sandstone	yes	4	0	0A	0	0
Odontoceti	tympanic	RWB uncat	Westcliff	Bonebed 1	Massive Pebbly Sandstone	no	4	0	0A	0	0
Odontoceti	vertebra	RWB uncat	Westcliff	Bonebed 1	Massive Pebbly Sandstone	yes	4	2	0A	1	0
Odontoceti	rib	RWB uncat	Opal Cliffs	Bonebed 4	Massive Pebbly Sandstone	no	4	1	0A	0	0
Odontoceti	vertebra	RWB uncat	Capitola	Bonebed 5	Massive Pebbly Sandstone	yes	4	2	2B	1	0
Odontoceti	dentaries	RWB uncat	Capitola	Bonebed 6	Massive Pebbly Sandstone	yes	4	1	2A	1	0
Odontoceti	phalanx	RWB uncat	Capitola	Bonebed 6	Massive Pebbly Sandstone	yes	4	0	1A	0	0
Odontoceti	skull	RWB 129	Capitola	Bonebed 5	Massive Pebbly Sandstone	yes	4	2	2C	1	0
Odontoceti	skull	KH uncat	Opal Cliffs	Bonebd 4	Massive Pebbly Sandstone	yes	4	2	2C	1	0
Odontoceti	vertebra	RWB uncat	Capitola	Bonebed 6	Massive Pebbly Sandstone	yes	4	2	2A	0	0
Odontoceti	vertebra	RWB uncat	Opal Cliffs	Bonebed 4	Massive Pebbly Sandstone	yes	4	1	1C	1	0
Odontoceti	vertebra	RWB uncat	Capitola	Bonebed 6	Massive Pebbly Sandstone	yes	4	1	2C	1	0
Odontoceti	vertebra	RWB uncat	Capitola	Bonebed 5	Massive Pebbly Sandstone	yes	4	2	2B	1	0
Odontoceti	rib	RWB uncat	Capitola	Bonebed 6	Massive Pebbly Sandstone	yes	4	0	1A	0	0
Odontoceti	vertebra	RWB uncat	Capitola	Bonebed 6	Massive Pebbly Sandstone	yes	4	2	2A	1	0
Odontoceti	vertebra	RWB uncat	Capitola	Bonebed 6	Massive Pebbly Sandstone	yes	4	1	2A	1	0
Odontoceti	vertebra	RWB uncat	Capitola	Bonebed 6	Massive Pebbly Sandstone	yes	4	1	2A	1	0
Odontoceti	vertebra	RWB uncat	Capitola	Bonebed 5	Massive Pebbly Sandstone	yes	4	2	2A	1	0
Odontoceti	vertebra	RWB uncat	Capitola	Bonebed 5	Massive Pebbly Sandstone	yes	4	1	2A	1	0
Odontoceti	vertebral epiphysis	RWB uncat	Capitola	Bonebed 5	Massive Pebbly Sandstone	yes	4	1	2B	1	0
Odontoceti	vertebral epiphysis	RWB uncat	Opal Cliffs	Bonebed 4	Massive Pebbly Sandstone	no	4	1	1C	0	0
Odontoceti	phalanx	RWB uncat	Capitola	Bonebed 5	Massive Pebbly Sandstone	no	4	0	2A	0	0
Odontoceti	phalanx	RWB uncat	Capitola	Bonebed 6	Massive Pebbly Sandstone	yes	4	2	2A	1	0
Odontoceti	phalanx	RWB uncat	Capitola	Bonebed 6	Massive Pebbly Sandstone	yes	4	1	2A	1	0
Odontoceti	phalanx	RWB uncat	Capitola	Bonebed 6	Massive Pebbly Sandstone	no	4	1	2A	1	0
Odontoceti	rib	RWB uncat	Capitola	Bonebed 6	Massive Pebbly Sandstone	yes	4	1	2A	1	0
Odontoceti	vertebral epiphysis	RWB uncat	Capitola	Bonebed 6	Massive Pebbly Sandstone	yes	4	1	2A	1	0
Odontoceti	humerus	RWB uncat	Capitola	Bonebed 6	Massive Pebbly Sandstone	yes	4	1	2A	1	0
Odontoceti	ulna	RWB uncat	Capitola	Bonebed 6	Massive Pebbly Sandstone	yes	4	1	2C	1	0
Odontoceti	vertebra	RWB uncat	Capitola	Bonebed 6	Massive Pebbly Sandstone	no	4	1	0A	0	0
Odontoceti	dentaries	RWB 49	Opal Cliffs	2m below transition unit	Massive Sandstone	yes	4	2	0B	0	teeth disarticulated
Odontoceti	dentaries	RWB uncat	Capitola	Upper Shell bed	Massive Sandstone	yes	4	1	0A	0	retains 8 complete teeth and 7 roots
Odontoceti	partial rostrum	UCMP 167803	Opal Cliffs	Bonebed 3	Massive Sandstone	yes	4	2	0A	0	disarticulated skull element
Odontoceti	periotic	FP 266	Opal Cliffs	Bonebed 3	Massive Sandstone	no	4	2	2C	1	disarticulated skull element
Odontoceti	periotic	FP 177	Opal Cliffs	Bonebed 3	Massive Sandstone	no	4	0	0A	0	disarticulated skull element
Odontoceti	tympanic	RWB 138	Opal Cliffs	Bonebed 3	Massive Sandstone	no	4	0	0A	0	disarticulated skull element
Odontoceti	rostrum	SCMNH 21233	Opal Cliffs	Bonebed 3	Massive Sandstone	yes	4	2	0A	0	disarticulated skull element
Odontoceti	skull fragment	SCMNH 21236	Opal Cliffs	Bonebed 3	Massive Sandstone	yes	4	1	0A	0	disarticulated skull element
Odontoceti	vertebra	FP 101	Opal Cliffs	Bonebed 3	Massive Sandstone	no	3	0	0A	0	0
Odontoceti	vertebra	FP 138	Opal Cliffs	Bonebed 3	Massive Sandstone	no	4	1	0A	0	0
Odontoceti	vertebra	FP 727	Opal Cliffs	Bonebed 3	Massive Sandstone	yes	4	2	0A	0	0
Odontoceti	vertebra	FP 194	Opal Cliffs	Bonebed 3	Massive Sandstone	no	4	2	0A	0	0
Odontoceti	vertebra	FP 137	Opal Cliffs	Bonebed 3	Massive Sandstone	no	4	1	0A	0	0
Odontoceti	radius	FP 267	Opal Cliffs	Bonebed 3	Massive Sandstone	no	4	1	2C	0	0
Odontoceti	vertebra	RWB 71	Opal Cliffs	Bonebed 3	Massive Sandstone	no	4	0	0B	0	0
Odontoceti	rib	RWB 138	Opal Cliffs	Bonebed 3	Massive Sandstone	no	4	0	0A	0	0
Odontoceti	vertebra	SCMNH 21215	Opal Cliffs	Bonebed 3	Massive Sandstone	no	4	2	0A	0	0
Odontoceti	humerus	SCMNH 21202	Opal Cliffs	Bonebed 3	Massive Sandstone	no	4	1	0A	0	0
Odontoceti	radius	SCMNH 21207	Opal Cliffs	Bonebed 3	Massive Sandstone	no	4	1	0A	0	0
Odontoceti	vertebra	SCMNH 21168	Opal Cliffs	Bonebed 3	Massive Sandstone	yes	4	2	0A	0	0
Odontoceti	vertebra	SCMNH 21172	Opal Cliffs	Bonebed 3	Massive Sandstone	yes	4	2	0A	0	0
Odontoceti	skull fragment	SCMNH 21234	Opal Cliffs	Bonebed 3	Massive Sandstone	yes	4	2	0A	0	0
Odontoceti	rib and vertebra	RWB uncat	Opal Cliffs	Bonebed 3	Massive Sandstone	no	3	0	0A	0	0
Odontoceti	skull & jaw	PRC uncat	Opal Cliffs	Bonebed 3	Massive Sandstone	no	3	0	0A	0	0
Odontoceti	vertebra	RWB uncat	Capitola	Upper shell bed	Massive Sandstone	no	4	1	1A	0	0
Odontoceti	rib	RWB uncat	Capitola	Upper shell bed	Massive Sandstone	no	4	0	0A	0	0
Odontoceti	rib	RWB uncat	Capitola	Upper shell bed	Massive Sandstone	no	4	0	0A	0	0
Odontoceti	rib	RWB uncat	Capitola	Upper shell bed	Massive Sandstone	no	4	0	1A	0	0
Odontoceti	vertebra	RWB uncat	Capitola	Upper shell bed	Massive Sandstone	yes	4	2	0A	0	0
Odontoceti	skeleton	uncollected	Westcliff	Dusignathus type locality	Massive Sandstone	no	1	0	0A	0	0
Odontoceti	vomer	RWB uncat	Capitola	Upper shell bed	Massive Sandstone	yes	4	1	1B	1	0
Odontoceti	vertebral epiphysis	RWB uncat	Capitola	Upper Shell Bed	Massive Sandstone	no	4	0	0A	0	0
Osteichthyes	bone fragment	RWB 91	Capitola	Upper Shell Bed	HCS Sandstone	yes	4	0	1A	1	0
Osteichthyes	osteoderm	RWB 91	Capitola	Upper Shell Bed	HCS Sandstone	yes	4	0	1B	1	0
Osteichthyes	vertebra	RWB uncat	Capitola	Upper Shell Bed	HCS Sandstone	yes	4	0	2B	1	0
Osteichthyes	vertebra	RWB uncat	Capitola	Upper Shell Bed	HCS Sandstone	yes	4	0	1A	0	0
Osteichthyes	vertebra	RWB uncat	Capitola	Upper Shell Bed	HCS Sandstone	yes	4	0	1A	0	0
Osteichthyes	vertebra	RWB uncat	Capitola	Upper Shell Bed	HCS Sandstone	no	4	0	1A	1	0
Osteichthyes	vertebra	SCMNH 9938.11	Capitola	Upper Shell Bed	HCS Sandstone	yes	4	2	2C	0	0
Osteichthyes	vertebra	SCMNH 21258	Opal Cliffs	Above Bonebed 4	Massive Mudrock	yes	4	1	0A	0	0
Osteichthyes	vertebra	RWB uncat	Opal Cliffs	Upper shelly unit	Massive Mudrock	no	4	0	0A	0	0
Osteichthyes	osteoderm	RWB uncat	Westcliff	Bonebed 2	Massive Pebbly Mudrock	yes	4	0	0A	0	0
Osteichthyes	vertebra	RWB 139	Westcliff	Bonebed 2	Massive Pebbly Mudrock	yes	4	1	2B	0	0
Osteichthyes	vertebra	RWB 20	Westcliff	Bonebed 2	Massive Pebbly Mudrock	yes	4	1	2A	0	0
Osteichthyes	jaw	UCMP 138157	Westcliff	Bonebed 1	Massive Pebbly Sandstone	no	4	1	0A	0	0
Osteichthyes	vertebra	UCMP 138155	Westcliff	Bonebed 1	Massive Pebbly Sandstone	no	4	0	0A	0	0
Osteichthyes	vertebra	UCMP 138673	Westcliff	Bonebed 1	Massive Pebbly Sandstone	no	4	0	0A	0	0
Osteichthyes	vertebra	UCMP 138161	Westcliff	Bonebed 1	Massive Pebbly Sandstone	no	4	1	0A	0	0
Osteichthyes	vertebra	UCMP 138168	Westcliff	Bonebed 1	Massive Pebbly Sandstone	no	4	0	0A	0	0
Osteichthyes	vertebra	UCMP 138166	Westcliff	Bonebed 1	Massive Pebbly Sandstone	no	4	0	0A	0	0
Osteichthyes	vertebra	UCMP 138167	Westcliff	Bonebed 1	Massive Pebbly Sandstone	yes	4	0	0A	0	0
Osteichthyes	vertebra	RWB 139	Westcliff	Bonebed 1	Massive Pebbly Sandstone	yes	4	1	2B	0	0
Osteichthyes	vertebra	RWB 20	Westcliff	Bonebed 1	Massive Pebbly Sandstone	yes	4	1	2A	0	0
Osteichthyes	vertebra	FP 301	Opal Cliffs	Bonebed 4	Massive Pebbly Sandstone	yes	4	2	2C	0	0
Osteichthyes	bone fragment	UCMP 190086	Opal Cliffs	Bonebed 4	Massive Pebbly Sandstone	yes	4	1	2A	0	0
Osteichthyes	vertebra	UCMP 190091	Opal Cliffs	Bonebed 4	Massive Pebbly Sandstone	yes	4	0	2C	0	0
Osteichthyes	tooth	UCMP 137503	Opal Cliffs	Bonebed 4	Massive Pebbly Sandstone	no	4	1	2A	0	0
Osteichthyes	bone fragment	UCMP 190018	Opal Cliffs	Bonebed 4	Massive Pebbly Sandstone	no	4	0	0A	0	0
Osteichthyes	bone fragment	UCMP 190017	Opal Cliffs	Bonebed 4	Massive Pebbly Sandstone	yes	4	2	2C	0	0
Osteichthyes	bone fragment	UCMP 190016	Opal Cliffs	Bonebed 4	Massive Pebbly Sandstone	no	4	0	2A	0	0
Osteichthyes	osteoderm	UCMP 190015	Opal Cliffs	Bonebed 4	Massive Pebbly Sandstone	no	4	0	0A	0	0
Osteichthyes	osteoderm	UCMP 190013	Opal Cliffs	Bonebed 4	Massive Pebbly Sandstone	no	4	0	0A	0	0
Osteichthyes	vertebra	UCMP 190008	Opal Cliffs	Bonebed 4	Massive Pebbly Sandstone	no	4	0	2A	0	0
Osteichthyes	vertebra	UCMP 190005	Opal Cliffs	Bonebed 4	Massive Pebbly Sandstone	no	4	0	0A	0	0
Osteichthyes	vertebra	UCMP 190009	Opal Cliffs	Bonebed 4	Massive Pebbly Sandstone	no	4	1	2A	0	0
Osteichthyes	vertebra	UCMP 190010	Opal Cliffs	Bonebed 4	Massive Pebbly Sandstone	no	4	0	2A	0	0
Osteichthyes	vertebra	UCMP 190007	Opal Cliffs	Bonebed 4	Massive Pebbly Sandstone	yes	4	2	2C	0	0
Osteichthyes	vertebra	UCMP 190007	Opal Cliffs	Bonebed 4	Massive Pebbly Sandstone	yes	4	2	2C	0	0
Osteichthyes	vertebra	UCMP 190007	Opal Cliffs	Bonebed 4	Massive Pebbly Sandstone	yes	4	2	2C	0	0
Osteichthyes	vertebra	UCMP 190006	Opal Cliffs	Bonebed 4	Massive Pebbly Sandstone	no	4	0	2C	0	0
Osteichthyes	vertebra	UCMP 99644	Opal Cliffs	Bonebed 4	Massive Pebbly Sandstone	yes	4	1	2C	0	0
Osteichthyes	vertebra	UCMP 99656	Opal Cliffs	Bonebed 4	Massive Pebbly Sandstone	yes	4	1	2C	0	0
Osteichthyes	vertebra	UCMP 190003	Opal Cliffs	Bonebed 4	Massive Pebbly Sandstone	yes	4	1	2C	0	0
Osteichthyes	vertebra	UCMP 190004	Opal Cliffs	Bonebed 4	Massive Pebbly Sandstone	yes	4	1	2C	0	0
Osteichthyes	vertebra	UCMP 99656	Opal Cliffs	Bonebed 4	Massive Pebbly Sandstone	yes	4	1	2C	0	0
Osteichthyes	vertebra	UCMP 99657	Opal Cliffs	Bonebed 4	Massive Pebbly Sandstone	no	4	0	2A	0	0
Osteichthyes	bone fragment	UCMP 99644	Opal Cliffs	Bonebed 4	Massive Pebbly Sandstone	yes	4	2	2C	0	0
Osteichthyes	vertebra	FP 720	Capitola	Bonebed 6	Massive Pebbly Sandstone	no	4	0	2A	0	0
Osteichthyes	osteoderm	FP 691	Capitola	Bonebed 6	Massive Pebbly Sandstone	yes	4	2	2C	0	0
Osteichthyes	vertebra	FP 665	Capitola	Bonebed 6	Massive Pebbly Sandstone	yes	4	2	2C	0	0
Osteichthyes	vertebra	FP 312	Capitola	Bonebed 6	Massive Pebbly Sandstone	yes	4	2	2C	0	0
Osteichthyes	vertebra	FP 169	Capitola	Bonebed 6	Massive Pebbly Sandstone	no	4	0	0A	0	0
Osteichthyes	vertebra	RWB 42	Capitola	Bonebed 6	Massive Pebbly Sandstone	yes	4	0	0A	0	0
Osteichthyes	vertebra	RWB 42	Capitola	Bonebed 6	Massive Pebbly Sandstone	yes	4	1	2B	1	0
Osteichthyes	bone fragment	RWB 46	Opal Cliffs	Bonebed 4	Massive Pebbly Sandstone	yes	4	2	1A	0	0
Osteichthyes	bone fragment	RWB 76	Opal Cliffs	Bonebed 4	Massive Pebbly Sandstone	yes	4	2	1A	0	0
Osteichthyes	bone fragment	RWB uncat	Opal Cliffs	Bonebed 4	Massive Pebbly Sandstone	yes	4	1	1A	1	0
Osteichthyes	vertebra	RWB uncat	Opal Cliffs	Bonebed 4	Massive Pebbly Sandstone	yes	4	1	1B	0	0
Osteichthyes	bone fragment	RWB 51	Opal Cliffs	Bonebed 4	Massive Pebbly Sandstone	yes	4	2	1A	1	0
Osteichthyes	vertebra	RWB 82	Capitola	Bonebed 6	Massive Pebbly Sandstone	no	4	0	0A	0	0
Osteichthyes	osteoderm	RWB uncat	Capitola	Bonebed 6	Massive Pebbly Sandstone	no	4	2	2C	1	0
Osteichthyes	bone fragment	RWB uncat	Capitola	Bonebed 5	Massive Pebbly Sandstone	yes	4	1	2B	1	0
Osteichthyes	vertebra	RWB uncat	Capitola	Bonebed 5	Massive Pebbly Sandstone	yes	4	2	2B	1	0
Osteichthyes	vertebra	RWB 65	Capitola	Bonebed 5	Massive Pebbly Sandstone	no	4	0	2C	1	0
Osteichthyes	osteoderm	RWB 53	Capitola	Bonebed 6	Massive Pebbly Sandstone	yes	4	2	2A	1	0
Osteichthyes	vertebra	RWB uncat	Capitola	Bonebed 6	Massive Pebbly Sandstone	yes	4	2	2C	1	0
Osteichthyes	vertebra	RWB uncat	Capitola	Bonebed 6	Massive Pebbly Sandstone	yes	4	1	2C	1	0
Osteichthyes	vertebra	RWB uncat	Capitola	Bonebed 6	Massive Pebbly Sandstone	yes	4	0	2C	0	0
Osteichthyes	vertebra	RWB uncat	Capitola	Bonebed 6	Massive Pebbly Sandstone	yes	4	0	0A	0	0
Osteichthyes	vertebra	RWB 132	Capitola	Bonebed 6	Massive Pebbly Sandstone	yes	4	1	2A	1	0
Osteichthyes	vertebra	RWB 132	Capitola	Bonebed 6	Massive Pebbly Sandstone	yes	4	2	2A	1	0
Osteichthyes	vertebra	RWB uncat	Capitola	Bonebed 6	Massive Pebbly Sandstone	no	4	1	2A	0	0
Osteichthyes	vertebra	RWB 91	Capitola	Bonebed 6	Massive Pebbly Sandstone	yes	4	0	1A	0	0
Osteichthyes	operculum	RWB uncat	Capitola	Bonebed 6	Massive Pebbly Sandstone	yes	4	1	2A	0	0
Osteichthyes	osteoderm	RWB 96	Capitola	Bonebed 6	Massive Pebbly Sandstone	yes	4	0	0A	0	0
Osteichthyes	osteoderm	RWB uncat	Capitola	Bonebed 5	Massive Pebbly Sandstone	no	4	1	2A	1	0
Osteichthyes	bone fragment	RWB uncat	Capitola	Bonebed 5	Massive Pebbly Sandstone	yes	4	0	1B	0	0
Osteichthyes	osteoderm	RWB uncat	Capitola	Bonebed 5	Massive Pebbly Sandstone	yes	4	0	2B	0	0
Osteichthyes	osteoderm	RWB uncat	Capitola	Bonebed 5	Massive Pebbly Sandstone	yes	4	2	2A	1	0
Osteichthyes	osteoderm	RWB uncat	Capitola	Bonebed 5	Massive Pebbly Sandstone	yes	4	0	2C	0	0
Osteichthyes	osteoderm	RWB uncat	Capitola	Bonebed 5	Massive Pebbly Sandstone	yes	4	2	2A	1	0
Osteichthyes	osteoderm	RWB uncat	Capitola	Bonebed 5	Massive Pebbly Sandstone	yes	4	0	2B	0	0
Osteichthyes	osteoderm	RWB uncat	Capitola	Bonebed 5	Massive Pebbly Sandstone	no	4	1	2A	1	0
Osteichthyes	osteoderm	RWB uncat	Capitola	Bonebed 5	Massive Pebbly Sandstone	no	4	1	2A	1	0
Osteichthyes	osteoderm	RWB uncat	Capitola	Bonebed 5	Massive Pebbly Sandstone	yes	4	0	1B	0	0
Osteichthyes	vertebra	SCMNH 9938.05	Opal Cliffs	Bonebed 4	Massive Pebbly Sandstone	yes	4	0	1C	1	0
Osteichthyes	vertebra	SCMNH 9938.04	Opal Cliffs	Bonebed 4	Massive Pebbly Sandstone	yes	4	1	1A	1	0
Osteichthyes	vertebra	SCMNH 9938.03	Opal Cliffs	Bonebed 4	Massive Pebbly Sandstone	no	4	0	0C	0	0
Osteichthyes	vertebra	SCMNH 9938.02	Opal Cliffs	Bonebed 4	Massive Pebbly Sandstone	yes	4	1	0A	0	0
Osteichthyes	vertebra	SCMNH 9938.10	Opal Cliffs	Bonebed 4	Massive Pebbly Sandstone	yes	4	0	2B	0	0
Osteichthyes	vertebra	SCMNH 9938.09	Opal Cliffs	Bonebed 4	Massive Pebbly Sandstone	no	4	2	2C	1	0
Osteichthyes	vertebra	SCMNH 9938.08	Opal Cliffs	Bonebed 4	Massive Pebbly Sandstone	no	4	0	1A	0	0
Osteichthyes	vertebra	SCMNH 9938.07	Opal Cliffs	Bonebed 4	Massive Pebbly Sandstone	no	4	1	1A	0	0
Osteichthyes	vertebra	SCMNH 9938.06	Opal Cliffs	Bonebed 4	Massive Pebbly Sandstone	no	4	0	0A	0	0
Osteichthyes	vertebra	SCMNH 21260	Opal Cliffs	Bonebed 4	Massive Pebbly Sandstone	yes	4	0	2C	1	0
Osteichthyes	vertebra	SCMNH 21259	Opal Cliffs	Bonebed 4	Massive Pebbly Sandstone	yes	4	2	1A	0	0
Osteichthyes	osteoderm	RWB 119	Capitola	Bonebed 6	Massive Pebbly Sandstone	no	4	0	2A	1	0
Osteichthyes	bone fragment	RWB 123	Capitola	Bonebed 6	Massive Pebbly Sandstone	yes	4	0	2C	0	0
Osteichthyes	vertebra	RWB 124	Capitola	Bonebed 6	Massive Pebbly Sandstone	yes	4	0	0A	0	0
Osteichthyes	vertebra	RWB uncat	Capitola	Bonebed 6	Massive Pebbly Sandstone	yes	4	1	2C	0	0
Osteichthyes	bone fragment	RWB uncat	Capitola	Bonebed 6	Massive Pebbly Sandstone	yes	4	2	2A	1	0
Osteichthyes	bone fragment	RWB uncat	Capitola	Bonebed 6	Massive Pebbly Sandstone	yes	4	1	2C	1	0
Osteichthyes	osteoderm	RWB uncat	Capitola	Bonebed 6	Massive Pebbly Sandstone	no	4	1	2A	1	0
Osteichthyes	osteoderm	RWB uncat	Capitola	Bonebed 6	Massive Pebbly Sandstone	no	4	1	2A	1	0
Osteichthyes	bone fragment	RWB uncat	Capitola	Bonebed 6	Massive Pebbly Sandstone	yes	4	2	2A	1	0
Osteichthyes	osteoderm	RWB uncat	Capitola	Bonebed 6	Massive Pebbly Sandstone	no	4	0	2A	1	0
Osteichthyes	osteoderm	RWB uncat	Capitola	Bonebed 6	Massive Pebbly Sandstone	no	4	1	2A	1	0
Osteichthyes	bone fragment	RWB 83	Capitola	Clinocardium bed	Massive Sandstone	yes	4	1	0A	0	0
Osteichthyes	osteoderm	SCMNH 21253	Opal Cliffs	Bonebed 3	Massive Sandstone	no	4	1	0A	0	0
Osteichthyes	osteoderm	SCMNH 21254	Opal Cliffs	Bonebed 3	Massive Sandstone	no	4	1	0A	0	0
Osteichthyes	vertebra	RWB uncat	Capitola	Upper shell bed	Massive Sandstone	yes	4	1	2C	1	0
Osteichthyes	vertebra	RWB uncat	Capitola	Upper shell bed	Massive Sandstone	yes	4	1	2C	1	0
Pinnipedia	humerus	RWB 86	Capitola	Upper Shell Bed	HCS Sandstone	no	4	0	1A	0	0
Pinnipedia	humerus	RWB 84	Capitola	Upper Shell Bed	HCS Sandstone	no	4	1	0B	0	0
Pinnipedia	humerus	RWB 79	Westcliff	2m above Bonebed 2	Laminated Diatomite	no	4	1	0A	0	0
Pinnipedia	jugal	UCMP 190037	Opal Cliffs	upper shelly unit	Massive Mudrock	no	4	2	1A	0	disarticulated skull element
Pinnipedia	radius	RWB 77	Opal Cliffs	upper shelly unit	Massive Mudrock	no	4	0	0A	0	circular tooth puncture
Pinnipedia	humerus	FP 1378	Opal Cliffs	2 m below Bonebed 4	Massive Mudrock	no	4	0	0A	0	circular tooth puncture
Pinnipedia	partial skeleton	RWB uncat	Westcliff	2 m above Bonebed 1	Massive Mudrock	no	3	0	0A	0	0
Pinnipedia	skull	LACM ?	Westcliff	Dusignathus type locality	Massive Mudrock	no	4	0	0A	0	0
Pinnipedia	femur	RWB 139	Westcliff	Bonebed 2	Massive Pebbly Mudrock	no	4	2	2B	1	surface cracking + shark bites
Pinnipedia	radius	RWB uncat	Westcliff	Bonebed 2	Massive Pebbly Mudrock	no	4	1	2A	1	surface cracking + shark bite marks
Pinnipedia	innominate	FP 916	Westcliff	Bonebed 2	Massive Pebbly Mudrock	yes	4	1	2A	0	surface cracking
Pinnipedia	carpal/tarsal	RWB uncat	Westcliff	Bonebed 2	Massive Pebbly Mudrock	no	4	0	2A	0	surface cracking
Pinnipedia	ulna	RWB uncat	Westcliff	Bonebed 2	Massive Pebbly Mudrock	no	4	2	2A	1	surface cracking
Pinnipedia	carpal/tarsal	RWB 25	Westcliff	Bonebed 2	Massive Pebbly Mudrock	yes	4	1	2A	0	surface cracking
Pinnipedia	carpal/tarsal	RWB 8	Westcliff	Bonebed 2	Massive Pebbly Mudrock	no	4	2	2A	1	surface cracking
Pinnipedia	tibial epiphysis	RWB 8	Westcliff	Bonebed 2	Massive Pebbly Mudrock	yes	4	1	2A	1	surface cracking
Pinnipedia	humerus	RWB 8	Westcliff	Bonebed 2	Massive Pebbly Mudrock	no	4	1	1A	0	surface cracking
Pinnipedia	vertebra	RWB 8	Westcliff	Bonebed 2	Massive Pebbly Mudrock	yes	4	2	2A	1	surface cracking
Pinnipedia	carpal/tarsal	RWB 54	Westcliff	Bonebed 2	Massive Pebbly Mudrock	no	4	1	0A	0	surface cracking
Pinnipedia	vertebra	RWB uncat	Westcliff	Bonebed 2	Massive Pebbly Mudrock	yes	4	2	2B	1	surface cracking
Pinnipedia	carpal/tarsal	RWB uncat	Westcliff	Bonebed 2	Massive Pebbly Mudrock	no	4	2	2A	1	surface cracking
Pinnipedia	phalanx	RWB 139	Westcliff	Bonebed 2	Massive Pebbly Mudrock	no	4	1	2A	0	surface cracking
Pinnipedia	femur	RWB uncat	Westcliff	Bonebed 2	Massive Pebbly Mudrock	no	4	1	2A	1	surface cracking
Pinnipedia	tooth	RWB uncat	Westcliff	Bonebed 2	Massive Pebbly Mudrock	yes	4	0	2A	1	disarticulated skull element, surface cracking, root loss
Pinnipedia	tooth	RWB 139	Westcliff	Bonebed 2	Massive Pebbly Mudrock	no	4	0	0A	0	disarticulated skull element + bioerosion tunnels
Pinnipedia	tooth	RWB uncat	Westcliff	Bonebed 2	Massive Pebbly Mudrock	no	4	0	2A	0	disarticulated skull element
Pinnipedia	pes elements	UCMP 138677	Westcliff	Bonebed 2	Massive Pebbly Mudrock	no	3	0	0A	0	0
Pinnipedia	metacarpal	RWB 20	Westcliff	Bonebed 2	Massive Pebbly Mudrock	no	4	0	0A	0	0
Pinnipedia	carpal/tarsal	RWB 80	Westcliff	Bonebed 2	Massive Pebbly Mudrock	no	4	1	2B	1	0
Pinnipedia	phalanx	RWB 54	Westcliff	Bonebed 2	Massive Pebbly Mudrock	no	4	2	1A	0	0
Pinnipedia	metacarpal	RWB uncat	Westcliff	Bonebed 2	Massive Pebbly Mudrock	no	4	0	0A	0	0
Pinnipedia	carpal/tarsal	RWB 121	Westcliff	Bonebed 2	Massive Pebbly Mudrock	no	4	0	0A	0	0
Pinnipedia	rib	RWB 56	Westcliff	Bonebed 1	Massive Pebbly Sandstone	no	4	0	0A	0	surface cracking
Pinnipedia	humerus	RWB uncat	Capitola	Bonebed 5	Massive Pebbly Sandstone	yes	4	2	2A	1	surface cracking
Pinnipedia	tooth	UCMP 138156	Westcliff	Bonebed 1	Massive Pebbly Sandstone	no	4	0	0A	0	disarticulated skull element
Pinnipedia	tooth	UCMP 138154	Westcliff	Bonebed 1	Massive Pebbly Sandstone	no	4	0	0A	0	disarticulated skull element
Pinnipedia	tooth	UCMP 138672	Westcliff	Bonebed 1	Massive Pebbly Sandstone	no	4	0	0A	0	disarticulated skull element
Pinnipedia	tusk	UCMP 138666	Westcliff	Bonebed 1	Massive Pebbly Sandstone	yes	4	0	0A	0	disarticulated skull element
Pinnipedia	tooth	RWB uncat	Westcliff	Bonebed 1	Massive Pebbly Sandstone	no	4	0	0A	0	disarticulated skull element
Pinnipedia	tusks	RWB 32	Westcliff	Bonebed 1	Massive Pebbly Sandstone	yes	4	0	0A	0	disarticulated skull element
Pinnipedia	tooth	RWB 10	Westcliff	Bonebed 1	Massive Pebbly Sandstone	no	4	0	0A	0	disarticulated skull element
Pinnipedia	tooth	SCMNH 21573	Capitola	Bonebed 6	Massive Pebbly Sandstone	no	4	1	2A	1	disarticulated skull element
Pinnipedia	tooth	SCMNH 21574	Capitola	Bonebed 6	Massive Pebbly Sandstone	no	4	1	2A	1	disarticulated skull element
Pinnipedia	tooth	SCMNH 21581	Capitola	Bonebed 6	Massive Pebbly Sandstone	yes	4	0	2A	1	disarticulated skull element
Pinnipedia	innominate	RWB 51	Opal Cliffs	Bonebed 4	Massive Pebbly Sandstone	no	4	1	0A	0	disarticulated pelvis
Pinnipedia	phalanx	RWB 131	Capitola	Bonebed 6	Massive Pebbly Sandstone	yes	4	2	2A	1	corroded cavity
Pinnipedia	partial skeleton	RWB uncat	Opal Cliffs	Bonebed 4	Massive Pebbly Sandstone	yes	1	1	2C	0	articulated/associated bones in nodule
Pinnipedia	tooth	RWB 72	Westcliff	Bonebed 1	Massive Pebbly Sandstone	yes	4	0	0A	0	0
Pinnipedia	metatarsal	RWB uncat	Westcliff	Bonebed 1	Massive Pebbly Sandstone	no	4	1	0A	0	0
Pinnipedia	carpal/tarsal	RWB 56	Westcliff	Bonebed 1	Massive Pebbly Sandstone	no	4	0	0A	0	0
Pinnipedia	carpal/tarsal	RWB uncat	Westcliff	Bonebed 1	Massive Pebbly Sandstone	no	4	1	0A	1	0
Pinnipedia	metacarpal	RWB uncat	Westcliff	Bonebed 1	Massive Pebbly Sandstone	no	4	1	0A	0	0
Pinnipedia	metacarpal	RWB 137	Westcliff	Bonebed 1	Massive Pebbly Sandstone	no	4	0	0A	0	0
Pinnipedia	humeral epiphysis	RWB 137	Westcliff	Bonebed 1	Massive Pebbly Sandstone	no	4	0	0A	0	0
Pinnipedia	vertebra	RWB uncat	Westcliff	Bonebed 1	Massive Pebbly Sandstone	no	4	0	0A	0	0
Pinnipedia	calcaneum	UCMP 190094	Opal Cliffs	Bonebed 4	Massive Pebbly Sandstone	yes	4	1	0A	0	0
Pinnipedia	vertebra	UCMP 190044	Opal Cliffs	Bonebed 4	Massive Pebbly Sandstone	no	4	2	2C	0	0
Pinnipedia	vertebra	UCMP 190036	Opal Cliffs	Bonebed 4	Massive Pebbly Sandstone	yes	4	2	2C	0	0
Pinnipedia	phalanx	UCMP 190026	Opal Cliffs	Bonebed 4	Massive Pebbly Sandstone	no	4	2	2A	0	0
Pinnipedia	phalanx	UCMP 99663	Opal Cliffs	Bonebed 4	Massive Pebbly Sandstone	no	4	0	0A	0	0
Pinnipedia	tusk	UCMP 190024	Opal Cliffs	Bonebed 4	Massive Pebbly Sandstone	yes	4	0	0A	0	0
Pinnipedia	innominate	SJ 142	Opal Cliffs	Bonebed 4	Massive Pebbly Sandstone	no	4	1	2B	0	0
Pinnipedia	vertebra	FP 694	Capitola	Bonebed 6	Massive Pebbly Sandstone	yes	4	2	2A	0	0
Pinnipedia	astragalus	UCMP 137469	Capitola	Bonebed 6	Massive Pebbly Sandstone	no	4	1	2B	1	0
Pinnipedia	metapodial	FP 281	Capitola	Bonebed 6	Massive Pebbly Sandstone	yes	4	2	2A	1	0
Pinnipedia	phalanx	RWB 46	Opal Cliffs	Bonebed 4	Massive Pebbly Sandstone	no	4	0	1A	0	0
Pinnipedia	phalanx	RWB 13	Opal Cliffs	Bonebed 4	Massive Pebbly Sandstone	no	4	0	0A	0	0
Pinnipedia	tooth	RWB uncat	Opal Cliffs	Bonebed 4	Massive Pebbly Sandstone	no	4	0	0A	0	0
Pinnipedia	tooth	RWB 90	Opal Cliffs	Bonebed 4	Massive Pebbly Sandstone	yes	4	0	1A	0	0
Pinnipedia	tooth	RWB uncat	Opal Cliffs	Bonebed 4	Massive Pebbly Sandstone	yes	4	0	0A	0	0
Pinnipedia	tarsal	RWB 132	Capitola	Bonebed 5	Massive Pebbly Sandstone	yes	4	2	2A	1	0
Pinnipedia	tarsal	RWB uncat	Capitola	Bonebed 6	Massive Pebbly Sandstone	yes	4	1	2B	1	0
Pinnipedia	sternebra	RWB uncat	Capitola	Bonebed 6	Massive Pebbly Sandstone	no	4	1	2A	1	0
Pinnipedia	metacarpal	RWB uncat	Capitola	Bonebed 6	Massive Pebbly Sandstone	yes	4	2	1A	1	0
Pinnipedia	metacarpal	RWB uncat	Capitola	Bonebed 6	Massive Pebbly Sandstone	yes	4	1	1A	1	0
Pinnipedia	phalanx	RWB uncat	Capitola	Bonebed 6	Massive Pebbly Sandstone	yes	4	2	2A	0	0
Pinnipedia	tooth	RWB uncat	Capitola	Bonebed 6	Massive Pebbly Sandstone	yes	4	1	1A	1	0
Pinnipedia	phalanx	RWB uncat	Capitola	Bonebed 6	Massive Pebbly Sandstone	yes	4	0	1A	0	0
Pinnipedia	tooth	RWB uncat	Capitola	Bonebed 6	Massive Pebbly Sandstone	no	4	0	0A	0	0
Pinnipedia	carpal/tarsal	SCMNH 21268	Opal Cliffs	Bonebed 4	Massive Pebbly Sandstone	no	4	1	1A	0	0
Pinnipedia	metatarsal	SCMNH 21583	Capitola	Bonebed 6	Massive Pebbly Sandstone	yes	4	1	2A	1	0
Pinnipedia	vertebra	RWB 123	Capitola	Bonebed 6	Massive Pebbly Sandstone	yes	4	1	1A	1	0
Pinnipedia	metatarsal	RWB 123	Capitola	Bonebed 6	Massive Pebbly Sandstone	yes	4	1	1A	0	0
Pinnipedia	carpal/tarsal	RWB uncat	Capitola	Bonebed 6	Massive Pebbly Sandstone	no	4	1	2A	1	0
Pinnipedia	radius, humerus	UCMP 138169	Westcliff	Above Bonebed 1	Massive Sandstone	no	3	0	0A	0	0
Pinnipedia	phalanx	SCMNH 21628	Opal Cliffs	Bonebed 3	Massive Sandstone	no	4	1	0A	0	0
Pinnipedia	phalanx	SCMNH 21577	Opal Cliffs	Bonebed 3	Massive Sandstone	no	4	0	0A	0	0
Pinnipedia	skull	FS uncat	Capitola	Clinocardium bed	Massive Sandstone	yes	4	0	0A	0	0
Pinnipedia	rib	RWB uncat	Capitola	Upper shell bed	Massive Sandstone	no	4	0	0A	0	0
Pinnipedia	skeleton	UCMP ?	Westcliff	Dusignathus type locality	Massive Sandstone	no	3	0	0A	0	0
Pinnipedia	skeleton	LACM ?	Westcliff	Dusignathus type locality	Massive Sandstone	no	2	0	0A	0	0
Pinnipedia	ulna	LACM ?	Westcliff	Dusignathus type locality	Massive Sandstone	no	4	0	0A	0	0
Sirenia	rib	UCMP 151874	Westcliff	Bonebed 2	Massive Pebbly Mudrock	no	4	2	2A	0	0
Sirenia	tooth	UCMP 138679	Westcliff	Bonebed 1	Massive Pebbly Sandstone	yes	4	0	0A	0	disarticulated skull element
Sirenia	tooth	UCMP 138679	Westcliff	Bonebed 1	Massive Pebbly Sandstone	yes	4	0	0A	0	disarticulated skull element
Sirenia	rib	RWB 61	Westcliff	Bonebed 1	Massive Pebbly Sandstone	yes	4	2	0A	0	corroded cavity
Sirenia	rib	UCMP 138164	Westcliff	Bonebed 1	Massive Pebbly Sandstone	no	4	2	0A	0	0
Sirenia	rib	RWB 69	Westcliff	Bonebed 1	Massive Pebbly Sandstone	yes	4	0	0A	0	0
Sirenia	rib	RWB 68	Westcliff	Bonebed 1	Massive Pebbly Sandstone	yes	4	1	1A	0	0
Sirenia	skeleton	uncollected	Westcliff	Bonebed 1	Massive Pebbly Sandstone	no	3	0	0A	0	0
